# Supplementary material for: A Short Intervention and an Interactive e-Learning Module to Motivate Medical and Dental Students to Enlist as First Responders: Implementation Study
Source: J Med Internet Res. 2022 May 18;24(5):e38508. doi: 10.2196/38508 (PMC9161047; doi:10.2196/38508)
Supplement: Multimedia Appendix 7 [file jmir_v24i5e38508_app7.zip]

Archive with 2 entries (2 files):
- ma7-csv.csv
- ma7-dta.dta
