# Supplementary material for: A Short Intervention and an Interactive e-Learning Module to Motivate Medical and Dental Students to Enlist as First Responders: Implementation Study
Source: J Med Internet Res. 2022 May 18;24(5):e38508. doi: 10.2196/38508 (PMC9161047; doi:10.2196/38508)
Supplement: Multimedia Appendix 7 [file jmir_v24i5e38508_app7.zip › ma7-csv.csv]

id	q1_date	q1_completed	elearning_started	elearning_complete	practice_registration	attended_practice	q2_completed	bls_certified	intend_to_enlist	enlisted_savealife	q1_gender	q1_birth_year	age	q1_med_student	q1_already_health_pro	health_profession	q1_wish_to_specialize	specialty	acute_specialty	q1_dsa_full_answer	q1_dsa_score	q1_guidelines_full_answer	q1_guideline_score	q1_call_number_full_answer	q1_call_number_score	quelestvotreniveaudentraînementà	q1_prior_bls_training	pourquellesraisonsnavezvousjamai	q1_wish_more_bls_training	ca_diagnosis	q1_bls_sequence	q1_bls_sequence_score	c_first	q1_artery	q1_artery_score	q1_depth	q1_depth_score	q1_ratio	q1_ratio_score	q1_rate	q1_rate_score	q1_compressions_only	q1_compressions_only_score	q1_choking	q1_choking_score	q2_liked_course	q2_appreciation_comments	quelscoursaviezvousdéjàeffectués	q2_confidence_pre
1	2021-01-14 10:29:21	Yes	No	No	No	No	No	0		No	Man	2000	21	Medical student	No		Yes	Psychiatrie	No	Je ne sais pas	Wrong	0	Wrong	144	Correct	J'ai suivi plusieurs cours de réanimation	More than one BLS course		Yes	Absence de réponse à la stimulation verbale et tactile,Respiration absente ou anormale (lente et laborieuse),Absence de pouls central	1	Wrong	No	L'artère carotide	Correct	4-5 cm	Wrong	30:2	Correct	100-120 compressions par minute	Correct	Non	Wrong	Tenter une manoeuvre de Heimlich	Correct
2	2021-01-14 10:29:35	Yes	Yes	Yes	Yes	Yes	Yes	1	Yes	Yes	Man	2002	19	Medical student	No		Yes	Recherche fondamentale	No	xxxx	Wrong	0	Wrong	114	Wrong	Je n'ai jamais été entraîné	None	J'ai fais les cours de premier secours pour le permis de conduire il y a quelques années.	Yes	Absence de réponse à la stimulation verbale et tactile,Respiration absente ou anormale (lente et laborieuse),Absence de pouls central	2	Wrong	No	L'artère carotide	Correct	5-6 cm	Correct	30:2	Correct	100-120 compressions par minute	Correct	Oui	Correct	Tenter une manoeuvre de Heimlich	Correct	Yes		Permis de conduire	3
3	2021-01-14 10:30:11	Yes	Yes	Yes	Yes	Yes	Yes	1	Yes	No	Woman	2000	21	Medical student	No		No		No	0000	Wrong	0	Wrong	144	Correct	J'ai suivi un seul cours de réanimation	One BLS course		Yes	Respiration absente ou anormale (lente et laborieuse)	1	Wrong	No	L'artère carotide	Correct	4-5 cm	Wrong	30:2	Correct	60-80 compressions par minute	Wrong	Oui	Correct	Tenter une manoeuvre de Heimlich	Correct	Yes		Permis de conduire	2
4	2021-01-14 10:30:08	Yes	No	No	No	No	No	0		No	Woman	1985	36	Dental student	Yes	Pyhsiothérapeute	No		No	defibrillateur semi-automatique	Correct	2005	Wrong	144	Correct	J'ai suivi un seul cours de réanimation	One BLS course		Yes	Absence de réponse à la stimulation verbale et tactile,Respiration absente ou anormale (lente et laborieuse),Absence de pouls périphérique	2	Wrong	No	L'artère carotide	Correct	4-5 cm	Wrong	15:2	Wrong	80-100 compression par minute	Wrong	Oui	Correct	Aller chercher l'obstacle dans la bouche du patient	Wrong
5	2021-01-14 10:30:28	Yes	Yes	Yes	Yes	Yes	Yes	1	Yes	Yes	Man	2002	19	Medical student	No		No	Cardiologie	No	Défibrillateur semi-automatique	Correct	0	Wrong	144	Correct	J'ai suivi un seul cours de réanimation	One BLS course		Yes	Absence de réponse à la stimulation verbale et tactile,Langage désorganisé (ou incohérent),Respiration absente ou anormale (lente et laborieuse),Absence de pouls périphérique,Absence de pouls central	1	Wrong	No	L'artère radiale	Wrong	4-5 cm	Wrong	30:1	Wrong	100-120 compressions par minute	Correct	Oui	Correct	Tenter une manoeuvre de Heimlich	Correct	Yes		Autre	2
6	2021-01-14 10:30:53	Yes	No	No	No	No	No	0		No	Woman	2020	1	Medical student	No		Yes	Chirurgie	No	défibrillateur semi automatique	Correct	0	Wrong	144	Correct	J'ai suivi un seul cours de réanimation	One BLS course		Yes	Absence de réponse à la stimulation verbale et tactile,Absence de pouls périphérique,Absence de pouls central	2	Wrong	No	L'artère carotide	Correct	4-5 cm	Wrong	30:2	Correct	100-120 compressions par minute	Correct	Oui	Correct	Tenter une manoeuvre de Heimlich	Correct
7	2021-01-14 10:32:00	Yes	Yes	Yes	Yes	Yes	Yes	1	Yes	Yes	Man	2002	19	Medical student	No		Yes	Chirurgie	No	Je ne sais pas	Wrong	0	Wrong	144	Correct	J'ai suivi plusieurs cours de réanimation	More than one BLS course		Yes	Absence de réponse à la stimulation verbale et tactile,Respiration absente ou anormale (lente et laborieuse),Absence de pouls périphérique,Absence de pouls central	4	Wrong	No	L'artère carotide	Correct	5-6 cm	Correct	15:2	Wrong	60-80 compressions par minute	Wrong	Oui	Correct	Tenter une manoeuvre de Heimlich	Correct	Yes		Autre,formation scolaire (2 fois)	4
8	2021-01-14 10:32:44	Yes	Yes	Yes	Yes	Yes	Yes	1	Yes	Yes	Man	1999	22	Medical student	No		Yes	Chirurgie	No	Défibrillateur semi auto	Correct	0	Wrong	144	Correct	J'ai suivi plusieurs cours de réanimation	More than one BLS course		Yes	Absence de réponse à la stimulation verbale et tactile,Respiration absente ou anormale (lente et laborieuse),Absence de pouls périphérique,Absence de pouls central	2	Wrong	No	L'artère radiale	Wrong	4-5 cm	Wrong	30:2	Correct	60-80 compressions par minute	Wrong	Non	Wrong	Tenter une manoeuvre de Heimlich	Correct	Yes		Armée	4
9	2021-01-14 10:32:15	Yes	No	No	No	No	No	0		No	Woman	2002	19	Medical student	No		No		No	défibrillateur semi automatique	Correct	0	Wrong	144	Correct	J'ai suivi un seul cours de réanimation	One BLS course		Yes	Respiration absente ou anormale (lente et laborieuse),Absence de pouls périphérique,Absence de pouls central	2	Wrong	No	L'artère carotide	Correct	3-4 cm	Wrong	25:2	Wrong	80-100 compression par minute	Wrong	Je ne sais pas	Wrong	Tenter une manoeuvre de Heimlich	Correct
10	2021-01-14 10:33:44	Yes	Yes	Yes	No	No	No	0		No	Man	2001	20	Medical student	No		No		No	C'est un défibrillateur (semi-automatique)	Correct	2020	Correct	144	Correct	J'ai suivi plusieurs cours de réanimation	More than one BLS course		Yes	Absence de réponse à la stimulation verbale et tactile,Langage désorganisé (ou incohérent),Respiration absente ou anormale (lente et laborieuse)	2	Wrong	No	L'artère carotide	Correct	4-5 cm	Wrong	30:1	Wrong	100-120 compressions par minute	Correct	Oui	Correct	Tenter une manoeuvre de Heimlich	Correct
11	2021-01-14 10:33:21	Yes	Yes	Yes	Yes	Yes	Yes	1	Yes	Yes	Woman	1985	36	Medical student	No		No		No	Je ne sais pas	Wrong	0	Wrong	144	Correct	J'ai suivi un seul cours de réanimation	One BLS course		Yes	Absence de réponse à la stimulation verbale et tactile,Respiration absente ou anormale (lente et laborieuse),Absence de pouls périphérique,Absence de pouls central	1	Wrong	No	L'artère radiale	Wrong	4-5 cm	Wrong	30:1	Wrong	100-120 compressions par minute	Correct	Je ne sais pas	Wrong	Tenter une manoeuvre de Heimlich	Correct	Yes	La formation m'a donné envie d'apprendre, de faire et de pouvoir plus m'entraîner	Samaritains	1
12	2021-01-14 10:35:32	Yes	No	No	No	No	No	0		No	Woman	2002	19	Medical student	No		No		No	défibrillateur semi automatique	Correct	0	Wrong	144	Correct	J'ai suivi un seul cours de réanimation	One BLS course		Yes	Absence de réponse à la stimulation verbale et tactile,Respiration absente ou anormale (lente et laborieuse),Absence de pouls périphérique,Absence de pouls central	2	Wrong	No	L'artère radiale	Wrong	3-4 cm	Wrong	15:2	Wrong	100-120 compressions par minute	Correct	Je ne sais pas	Wrong	Aller chercher l'obstacle dans la bouche du patient	Wrong
13	2021-01-14 10:33:36	Yes	Yes	Yes	Yes	Yes	Yes	1	Yes	Yes	Man	2001	20	Medical student	No		No		No	Je sais pas	Wrong	0	Wrong	144	Correct	J'ai suivi un seul cours de réanimation	One BLS course		Yes	Absence de réponse à la stimulation verbale et tactile,Langage désorganisé (ou incohérent),Respiration absente ou anormale (lente et laborieuse)	2	Wrong	No	L'artère carotide	Correct	5-6 cm	Correct	30:2	Correct	60-80 compressions par minute	Wrong	Oui	Correct	Tenter une manoeuvre de Heimlich	Correct	Yes		Permis de conduire	3
14	2021-01-14 10:35:24	Yes	Yes	Yes	Yes	Yes	No	0		No	Woman	2001	20	Medical student	No		Yes	Chirurgie	No	défibrillation sans arrêt	Correct	0	Wrong	144	Correct	J'ai suivi un seul cours de réanimation	One BLS course		Yes	Absence de réponse à la stimulation verbale et tactile,Langage désorganisé (ou incohérent),Respiration absente ou anormale (lente et laborieuse),Absence de pouls périphérique,Absence de pouls central	2	Wrong	No	L'artère carotide	Correct	4-5 cm	Wrong	15:2	Wrong	60-80 compressions par minute	Wrong	Oui	Correct	Tenter une manoeuvre de Heimlich	Correct
15	2021-01-14 10:34:29	Yes	No	No	No	No	No	0		No	Woman	2000	21	Medical student	No		Yes	Médecine aiguë (anesthésie, urgence, soins intensifs)	Yes	défibrillateur	Correct	0	Wrong	144	Correct	Je n'ai jamais été entraîné	None	On ne me l'a pas proposé,Mon emploi du temps est trop chargé	Yes	Absence de réponse à la stimulation verbale et tactile,Absence de pouls périphérique,Absence de pouls central	2	Wrong	No	L'artère carotide	Correct	3-4 cm	Wrong	30:2	Correct	100-120 compressions par minute	Correct	Oui	Correct	Tenter une manoeuvre de Heimlich	Correct
16	2021-01-14 10:35:09	Yes	Yes	No	Yes	Yes	Yes	1	Yes	Yes	Woman	2002	19	Medical student	No		Yes	Medecin urgentiste, secours en montagne	Yes	défibrillateur	Correct	0	Wrong	144	Correct	J'ai suivi un seul cours de réanimation	One BLS course		Yes	Absence de réponse à la stimulation verbale et tactile,Absence de pouls périphérique,Absence de pouls central	2	Wrong	No	L'artère radiale	Wrong	5-6 cm	Correct	30:1	Wrong	60-80 compressions par minute	Wrong	Oui	Correct	Tenter une manoeuvre de Heimlich	Correct	Yes		Autre	3
17	2021-01-14 10:35:13	Yes	Yes	Yes	No	No	No	0		No	Woman	2001	20	Medical student	No		No		No	Département de sciences actuarielles	Wrong	0	Wrong	114	Wrong	J'ai suivi un seul cours de réanimation	One BLS course		Yes	Respiration absente ou anormale (lente et laborieuse),Absence de pouls périphérique,Absence de pouls central	2	Wrong	No	L'artère carotide	Correct	5-6 cm	Correct	30:1	Wrong	80-100 compression par minute	Wrong	Non	Wrong	Tenter une manoeuvre de Heimlich	Correct
18	2021-01-14 10:35:34	Yes	Yes	Yes	Yes	Yes	Yes	1	Yes	Yes	Man	1994	27	Medical student	No		Yes	Médecine aiguë (anesthésie, urgence, soins intensifs)	Yes	aucune idée	Wrong	0	Wrong	144	Correct	J'ai suivi un seul cours de réanimation	One BLS course		Yes	Absence de réponse à la stimulation verbale et tactile,Langage désorganisé (ou incohérent),Respiration absente ou anormale (lente et laborieuse),Absence de pouls périphérique,Absence de pouls central	2	Wrong	No	L'artère carotide	Correct	4-5 cm	Wrong	15:2	Wrong	80-100 compression par minute	Wrong	Oui	Correct	Tenter une manoeuvre de Heimlich	Correct	Yes	Merci, vous avez su répondre à l'ensemble de mes question. Très utile	Permis de conduire,Armée	3
19	2021-01-14 10:37:39	Yes	Yes	Yes	Yes	Yes	Yes	1	Yes	Yes	Woman	2001	20	Medical student	No		No		No	Défibrillateur semi-automatique	Correct	0	Wrong	144	Correct	Je n'ai jamais été entraîné	None	On ne me l'a pas proposé	Yes	Langage désorganisé (ou incohérent),Respiration absente ou anormale (lente et laborieuse),Absence de pouls périphérique	3	Wrong	No	L'artère carotide	Correct	3-4 cm	Wrong	30:2	Correct	60-80 compressions par minute	Wrong	Je ne sais pas	Wrong	Tenter une manoeuvre de Heimlich	Correct	Yes			1
20	2021-01-14 10:39:01	Yes	Yes	Yes	No	No	No	0		No	Woman	2001	20	Medical student	No		Yes	Chirurgie	No	Défibrillateur semi auto	Correct	0	Wrong	144	Correct	Je n'ai jamais été entraîné	None	On ne me l'a pas proposé	Yes	Absence de réponse à la stimulation verbale et tactile,Respiration absente ou anormale (lente et laborieuse)	2	Wrong	No	L'artère radiale	Wrong	5-6 cm	Correct	30:2	Correct	100-120 compressions par minute	Correct	Je ne sais pas	Wrong	Je demande quand même au patient d'essayer de tousser	Wrong
21	2021-01-14 10:41:14	Yes	Yes	Yes	Yes	Yes	Yes	1	Yes	No	Woman	2002	19	Medical student	No		No		No	Défibrillation Semi-Automatique	Correct	0	Wrong	144	Correct	J'ai suivi un seul cours de réanimation	One BLS course	je n'habitait pas	Yes	Absence de réponse à la stimulation verbale et tactile,Respiration absente ou anormale (lente et laborieuse),Absence de pouls central	2	Wrong	No	L'artère carotide	Correct	3-4 cm	Wrong	30:2	Correct	100-120 compressions par minute	Correct	Je ne sais pas	Wrong	Tenter une manoeuvre de Heimlich	Correct	Yes		PSC1: premiers secours	2
22	2021-01-14 10:42:23	Yes	Yes	Yes	Yes	Yes	Yes	1	Yes	No	Woman	2000	21	Medical student	No		No	Pédiatrie	No	-	Wrong	0	Wrong	144	Correct	Je n'ai jamais été entraîné	None	On ne me l'a pas proposé	Yes	Langage désorganisé (ou incohérent),Respiration absente ou anormale (lente et laborieuse)	1	Wrong	No	L'artère carotide	Correct	3-4 cm	Wrong	30:2	Correct	120-140 compressions par minute	Wrong	Je ne sais pas	Wrong	Tenter une manoeuvre de Heimlich	Correct	Yes		Permis de conduire	2
23	2021-01-14 11:13:30	Yes	Yes	Yes	Yes	Yes	Yes	1	No	No	Man	1999	22	Medical student	No		No		No	aucune idée	Wrong	0	Wrong	144	Correct	J'ai suivi un seul cours de réanimation	One BLS course		Yes	Absence de réponse à la stimulation verbale et tactile,Respiration absente ou anormale (lente et laborieuse),Absence de pouls périphérique,Absence de pouls central	4	Wrong	No	L'artère carotide	Correct	4-5 cm	Wrong	15:2	Wrong	60-80 compressions par minute	Wrong	Non	Wrong	Tenter une manoeuvre de Heimlich	Correct	Yes		Permis de conduire	1
24	2021-01-14 11:15:54	Yes	Yes	Yes	Yes	Yes	Yes	1	Yes	No	Woman	2000	21	Medical student	No		Yes	Neurologie ou cardiologie	No	Défibrillateur semi-automatique	Correct	0	Wrong	144	Correct	J'ai suivi un seul cours de réanimation	One BLS course		Yes	Respiration absente ou anormale (lente et laborieuse)	2	Wrong	No	L'artère radiale	Wrong	5-6 cm	Correct	30:2	Correct	100-120 compressions par minute	Correct	Oui	Correct	Tenter une manoeuvre de Heimlich	Correct	Yes	Le coach était super cool, ça donnait davantage envie de suivre le cours	Samaritains	3
25	2021-01-14 12:06:53	Yes	Yes	Yes	Yes	Yes	Yes	1	Yes	Yes	Woman	2001	20	Medical student	No		Yes	médecine légale	No	je crois que c'est un type de défibrillateur	Correct	0	Wrong	144	Correct	J'ai suivi un seul cours de réanimation	One BLS course		Yes	Absence de réponse à la stimulation verbale et tactile,Langage désorganisé (ou incohérent),Respiration absente ou anormale (lente et laborieuse),Absence de pouls périphérique	1	Wrong	No	L'artère radiale	Wrong	5-6 cm	Correct	15:2	Wrong	80-100 compression par minute	Wrong	Je ne sais pas	Wrong	Tenter une manoeuvre de Heimlich	Correct	Yes		Permis de conduire,Armée	1
26	2021-01-14 12:49:42	Yes	No	No	No	No	No	0		No	Woman	2002	19	Medical student	No		Yes	Pédiatrie	No	Je sais pas	Wrong	0	Wrong	112	Correct	J'ai suivi un seul cours de réanimation	One BLS course		Yes	Respiration absente ou anormale (lente et laborieuse)	2	Wrong	No	L'artère carotide	Correct	3-4 cm	Wrong	30:2	Correct	100-120 compressions par minute	Correct	Non	Wrong	Tenter une manoeuvre de Heimlich	Correct
27	2021-01-14 13:46:45	Yes	No	No	No	No	No	0		No	Woman	2001	20	Medical student	No		Yes	Gynécologie-obstétrique	No	je ne sais pas	Wrong	0	Wrong	144	Correct	J'ai suivi un seul cours de réanimation	One BLS course		Yes	Respiration absente ou anormale (lente et laborieuse),Absence de pouls périphérique,Absence de pouls central	1	Wrong	No	L'artère radiale	Wrong	4-5 cm	Wrong	30:1	Wrong	100-120 compressions par minute	Correct	Oui	Correct	Tenter une manoeuvre de Heimlich	Correct
28	2021-01-14 13:16:46	Yes	Yes	Yes	Yes	Yes	Yes	1	Yes	Yes	Woman	1998	23	Medical student	No		Yes	Médecine légale	No	Défibrillateur Semi Automatique	Correct	0	Wrong	144 en Suisse (15 en France et 112 en Europe)	Correct	J'ai suivi plusieurs cours de réanimation	More than one BLS course		Yes	Respiration absente ou anormale (lente et laborieuse),Absence de pouls périphérique,Absence de pouls central	4	Wrong	No	L'artère radiale	Wrong	5-6 cm	Correct	30:2	Correct	80-100 compression par minute	Wrong	Oui	Correct	Tenter une manoeuvre de Heimlich	Correct	Yes	C'était très intéressant !	Autre,Croix-Rouge Française	4
29	2021-01-14 13:56:56	Yes	No	No	No	No	No	0		No	Man	2000	21	Medical student	No		Yes	Médecine du sport	No	Aucune idée	Wrong	0	Wrong	144	Correct	J'ai suivi un seul cours de réanimation	One BLS course		Yes	Absence de réponse à la stimulation verbale et tactile,Respiration absente ou anormale (lente et laborieuse),Absence de pouls périphérique,Absence de pouls central	2	Wrong	No	L'artère radiale	Wrong	5-6 cm	Correct	30:2	Correct	80-100 compression par minute	Wrong	Oui	Correct	Je demande quand même au patient d'essayer de tousser	Wrong
30	2021-01-14 14:19:56	Yes	Yes	Yes	No	No	No	0		No	Woman	2041	-20	Medical student	No		Yes	Gynécologie-obstétrique	No	Aucune idée	Wrong	0	Wrong	144	Correct	Je suis instructeur/instructrice BLS	Instructor		Yes	Absence de réponse à la stimulation verbale et tactile,Langage désorganisé (ou incohérent),Respiration absente ou anormale (lente et laborieuse),Absence de pouls central	1	Wrong	No	L'artère radiale	Wrong	4-5 cm	Wrong	30:1	Wrong	60-80 compressions par minute	Wrong	Oui	Correct	Tenter une manoeuvre de Heimlich	Correct
31	2021-01-14 15:20:46	Yes	Yes	Yes	No	No	No	0		No	Woman	2001	20	Medical student	No		No	Gynécologie-obstétrique	No	Je ne sais pas	Wrong	0	Wrong	144	Correct	Je n'ai jamais été entraîné	None	On ne me l'a pas proposé	Yes	Absence de pouls central	2	Wrong	No	L'artère radiale	Wrong	3-4 cm	Wrong	30:2	Correct	80-100 compression par minute	Wrong	Je ne sais pas	Wrong	Tenter une manoeuvre de Heimlich	Correct
32	2021-01-14 15:25:38	Yes	Yes	Yes	Yes	Yes	Yes	1	Yes	No	Man	2000	21	Medical student	No		No		No	Je ne sais pas	Wrong	0	Wrong	144	Correct	J'ai suivi un seul cours de réanimation	One BLS course		Yes	Absence de réponse à la stimulation verbale et tactile,Respiration absente ou anormale (lente et laborieuse),Absence de pouls périphérique	2	Wrong	No	L'artère radiale	Wrong	3-4 cm	Wrong	30:2	Correct	60-80 compressions par minute	Wrong	Oui	Correct	Tenter une manoeuvre de Heimlich	Correct	Yes		Permis de conduire	3
33	2021-01-14 15:31:55	Yes	Yes	Yes	Yes	Yes	No	0		No	Man	2000	21	Dental student	No		No		No	je sais pas	Wrong	0	Wrong	144	Correct	J'ai suivi un seul cours de réanimation	One BLS course		Yes	Absence de pouls central	2	Wrong	No	L'artère carotide	Correct	3-4 cm	Wrong	30:2	Correct	140-160 compressions par minute	Wrong	Je ne sais pas	Wrong	Tenter une manoeuvre de Heimlich	Correct
34	2021-01-14 15:33:09	Yes	Yes	Yes	Yes	Yes	Yes	1	Yes	No	Woman	1999	22	Medical student	No		No		No	Département de la santé et action sociale	Wrong	0	Wrong	144	Correct	J'ai suivi plusieurs cours de réanimation	More than one BLS course		Yes	Absence de réponse à la stimulation verbale et tactile,Respiration absente ou anormale (lente et laborieuse),Absence de pouls périphérique,Absence de pouls central	2	Wrong	No	L'artère carotide	Correct	3-4 cm	Wrong	30:1	Wrong	80-100 compression par minute	Wrong	Oui	Correct	Tenter une manoeuvre de Heimlich	Correct	Yes		Permis de conduire,Samaritains,Autre	2
35	2021-01-14 15:33:12	Yes	Yes	Yes	Yes	No	No	0		No	Man	2000	21	Medical student	No		No		No	département de la santé et action sociale	Wrong	0	Wrong	144	Correct	J'ai suivi plusieurs cours de réanimation	More than one BLS course		Yes	Absence de réponse à la stimulation verbale et tactile,Respiration absente ou anormale (lente et laborieuse),Absence de pouls périphérique,Absence de pouls central	2	Wrong	No	L'artère carotide	Correct	3-4 cm	Wrong	30:1	Wrong	80-100 compression par minute	Wrong	Oui	Correct	Tenter une manoeuvre de Heimlich	Correct
36	2021-01-14 15:38:54	Yes	Yes	Yes	Yes	Yes	Yes	1	Yes	No	Woman	2000	21	Medical student	No		No		No	Ne sait pas	Wrong	0	Wrong	144	Correct	J'ai suivi un seul cours de réanimation	One BLS course		Yes	Absence de réponse à la stimulation verbale et tactile,Respiration absente ou anormale (lente et laborieuse),Absence de pouls périphérique,Absence de pouls central	2	Wrong	No	L'artère brachiale	Wrong	4-5 cm	Wrong	30:2	Correct	60-80 compressions par minute	Wrong	Oui	Correct	Tenter une manoeuvre de Heimlich	Correct	Yes		Samaritains,Autre	2
37	2021-01-14 15:39:10	Yes	Yes	Yes	Yes	Yes	Yes	1	Yes	Yes	Woman	2000	21	Medical student	No		No		No	Je ne sais pas.	Wrong	0	Wrong	144	Correct	J'ai suivi un seul cours de réanimation	One BLS course		Yes	Absence de réponse à la stimulation verbale et tactile,Respiration absente ou anormale (lente et laborieuse),Absence de pouls périphérique,Absence de pouls central	2	Wrong	No	L'artère carotide	Correct	5-6 cm	Correct	30:2	Correct	100-120 compressions par minute	Correct	Oui	Correct	Aller chercher l'obstacle dans la bouche du patient	Wrong	Yes		Permis de conduire	3
38	2021-01-14 15:41:59	Yes	Yes	Yes	Yes	Yes	Yes	1	Yes	Yes	Man	1998	23	Medical student	No		Yes	Pédiatrie	No	Défibrillateurs semi-automatique	Correct	2016	Wrong	144	Correct	J'ai suivi un seul cours de réanimation	One BLS course		Yes	Respiration absente ou anormale (lente et laborieuse),Absence de pouls périphérique,Absence de pouls central	2	Wrong	No	L'artère carotide	Correct	5-6 cm	Correct	30:2	Correct	120-140 compressions par minute	Wrong	Oui	Correct	Tenter une manoeuvre de Heimlich	Correct	Yes		Permis de conduire,Samaritains	3
39	2021-01-14 15:45:24	Yes	Yes	Yes	Yes	Yes	Yes	1	No	No	Woman	2001	20	Medical student	No		Yes	Psychiatrie	No	Défibrillateur semi-automatique	Correct	0	Wrong	144	Correct	J'ai suivi un seul cours de réanimation	One BLS course		Yes	Absence de réponse à la stimulation verbale et tactile,Respiration absente ou anormale (lente et laborieuse),Absence de pouls central	2	Wrong	No	L'artère carotide	Correct	4-5 cm	Wrong	30:1	Wrong	80-100 compression par minute	Wrong	Oui	Correct	Tenter une manoeuvre de Heimlich	Correct	Yes		Permis de conduire,Samaritains	3
40	2021-01-14 15:47:21	Yes	Yes	Yes	Yes	Yes	Yes	1	Yes	No	Woman	2001	20	Medical student	No		Yes	Neurosciences cliniques (neurologie, ophtalmologie, etc.)	No		Wrong	0	Wrong	144	Correct	J'ai suivi un seul cours de réanimation	One BLS course		Yes	Absence de réponse à la stimulation verbale et tactile,Absence de pouls périphérique,Absence de pouls central	4	Wrong	No	L'artère carotide	Correct	4-5 cm	Wrong	30:2	Correct	100-120 compressions par minute	Correct	Oui	Correct	Tenter une manoeuvre de Heimlich	Correct	Yes		Permis de conduire,Samaritains	2
41	2021-01-14 15:48:39	Yes	Yes	Yes	Yes	Yes	Yes	1	Yes	Yes	Woman	2001	20	Medical student	No		Yes	Pédiatrie	No	défibrillateur	Correct	2019	Wrong	144	Correct	J'ai suivi un seul cours de réanimation	One BLS course		Yes	Absence de réponse à la stimulation verbale et tactile,Respiration absente ou anormale (lente et laborieuse),Absence de pouls périphérique	4	Wrong	No	L'artère radiale	Wrong	5-6 cm	Correct	30:2	Correct	100-120 compressions par minute	Correct	Oui	Correct	Tenter une manoeuvre de Heimlich	Correct	Yes			2
42	2021-01-14 15:51:00	Yes	Yes	Yes	Yes	Yes	Yes	1	Yes	Yes	Woman	2000	21	Medical student	No		Yes	Médecine interne (ou autre sous-spécialité hormis la cardiologie: pneumologie, néphrologie, etc.)	No	?	Wrong	0	Wrong	144	Correct	J'ai suivi un seul cours de réanimation	One BLS course		Yes	Absence de réponse à la stimulation verbale et tactile,Respiration absente ou anormale (lente et laborieuse),Absence de pouls périphérique,Absence de pouls central	1	Wrong	No	L'artère carotide	Correct	5-6 cm	Correct	30:2	Correct	60-80 compressions par minute	Wrong	Oui	Correct	Tenter une manoeuvre de Heimlich	Correct	Yes		Permis de conduire	3
43	2021-01-14 15:56:50	Yes	Yes	Yes	Yes	Yes	Yes	1	Yes	No	Woman	2000	21	Medical student	No		Yes	Médecine Légale	No	0000	Wrong	0	Wrong	144	Correct	J'ai suivi un seul cours de réanimation	One BLS course		Yes	Respiration absente ou anormale (lente et laborieuse),Absence de pouls central	2	Wrong	No	L'artère carotide	Correct	3-4 cm	Wrong	25:2	Wrong	60-80 compressions par minute	Wrong	Oui	Correct	Tenter une manoeuvre de Heimlich	Correct	Yes		Permis de conduire,Samaritains	2
44	2021-01-14 15:59:32	Yes	Yes	Yes	No	No	No	0		No	Woman	2001	20	Medical student	No		Yes	Pédiatrie	No	000	Wrong	0	Wrong	114	Wrong	Je n'ai jamais été entraîné	None	On ne me l'a pas proposé	Yes	Absence de réponse à la stimulation verbale et tactile,Langage désorganisé (ou incohérent),Respiration absente ou anormale (lente et laborieuse),Absence de pouls périphérique,Absence de pouls central	1	Wrong	No	L'artère carotide	Correct	3-4 cm	Wrong	15:2	Wrong	60-80 compressions par minute	Wrong	Oui	Correct	Tenter une manoeuvre de Heimlich	Correct
45	2021-01-14 16:07:14	Yes	No	No	No	No	No	0		No	Woman	1998	23	Medical student	No		No		No	Défibrillateur semi-automatique	Correct	0	Wrong	114	Wrong	Je n'ai jamais été entraîné	None	On ne me l'a pas proposé	Yes	Respiration absente ou anormale (lente et laborieuse),Absence de pouls central	1	Wrong	No	L'artère carotide	Correct	3-4 cm	Wrong	30:1	Wrong	80-100 compression par minute	Wrong	Je ne sais pas	Wrong	Tenter une manoeuvre de Heimlich	Correct
46	2021-01-14 16:16:33	Yes	Yes	Yes	Yes	Yes	Yes	1	Yes	Yes	Man	2002	19	Medical student	No		Yes	Infectiologie	No	Défibrillateur semi-automatique	Correct	0	Wrong	144	Correct	J'ai suivi plusieurs cours de réanimation	More than one BLS course		Yes	Absence de réponse à la stimulation verbale et tactile,Respiration absente ou anormale (lente et laborieuse)	2	Wrong	No	L'artère radiale	Wrong	4-5 cm	Wrong	30:2	Correct	100-120 compressions par minute	Correct	Oui	Correct	Tenter une manoeuvre de Heimlich	Correct	Yes		Permis de conduire	2
47	2021-01-14 16:21:58	Yes	Yes	Yes	Yes	Yes	Yes	1	Yes	No	Man	2001	20	Medical student	No		Yes	Gynécologie-obstétrique	No	?	Wrong	0	Wrong	18	Wrong	Je n'ai jamais été entraîné	None	On ne me l'a pas proposé	Yes	Absence de réponse à la stimulation verbale et tactile,Respiration absente ou anormale (lente et laborieuse),Absence de pouls périphérique,Absence de pouls central	2	Wrong	No	L'artère radiale	Wrong	4-5 cm	Wrong	25:2	Wrong	80-100 compression par minute	Wrong	Je ne sais pas	Wrong	Aller chercher l'obstacle dans la bouche du patient	Wrong	Yes			1
48	2021-01-14 16:30:55	Yes	Yes	Yes	Yes	Yes	Yes	1	Yes	No	Woman	2000	21	Medical student	No		No	Médecine aiguë (anesthésie, urgence, soins intensifs)	Yes	défibrillateur semi automatique	Correct	0	Wrong	144	Correct	J'ai suivi un seul cours de réanimation	One BLS course		Yes	Absence de réponse à la stimulation verbale et tactile,Respiration absente ou anormale (lente et laborieuse),Absence de pouls périphérique	2	Wrong	No	L'artère carotide	Correct	4-5 cm	Wrong	30:2	Correct	100-120 compressions par minute	Correct	Oui	Correct	Tenter une manoeuvre de Heimlich	Correct	Yes	Très bonne démarche de proposer cette formation aux élèves de première année, merci !	Samaritains	2
49	2021-01-14 16:36:01	Yes	Yes	Yes	Yes	Yes	Yes	1	Yes	Yes	Woman	2000	21	Medical student	No		No		No	défibrillateur semi-automatique	Correct	0	Wrong	144	Correct	J'ai suivi plusieurs cours de réanimation	More than one BLS course		Yes	Absence de réponse à la stimulation verbale et tactile,Respiration absente ou anormale (lente et laborieuse)	2	Wrong	No	L'artère radiale	Wrong	5-6 cm	Correct	15:2	Wrong	100-120 compressions par minute	Correct	Oui	Correct	Tenter une manoeuvre de Heimlich	Correct	Yes		Permis de conduire,Autre	3
50	2021-01-14 16:52:55	Yes	Yes	Yes	Yes	Yes	Yes	1	Yes	Yes	Woman	2001	20	Medical student	No		No		No	défibrillateur semi automatique	Correct	2015	Wrong	144	Correct	J'ai suivi un seul cours de réanimation	One BLS course		Yes	Absence de réponse à la stimulation verbale et tactile,Respiration absente ou anormale (lente et laborieuse),Absence de pouls périphérique,Absence de pouls central	2	Wrong	No	L'artère radiale	Wrong	3-4 cm	Wrong	15:2	Wrong	100-120 compressions par minute	Correct	Oui	Correct	Tenter une manoeuvre de Heimlich	Correct	Yes		Samaritains	1
51	2021-01-14 16:56:29	Yes	Yes	Yes	Yes	Yes	Yes	1	Yes	No	Woman	2001	20	Medical student	No		Yes	Neurosciences cliniques (neurologie, ophtalmologie, etc.)	No	Département de sciences Actuarielles	Wrong	0	Wrong	112	Correct	Je n'ai jamais été entraîné	None	On ne me l'a pas proposé	Yes	Respiration absente ou anormale (lente et laborieuse)	1	Wrong	No	L'artère carotide	Correct	4-5 cm	Wrong	30:2	Correct	60-80 compressions par minute	Wrong	Je ne sais pas	Wrong	Tenter une manoeuvre de Heimlich	Correct	Yes	Cette formation devrait être obligatoire et devrait faire partie du programme des cours de 1ère année de médecine		1
52	2021-01-14 16:58:15	Yes	Yes	Yes	Yes	Yes	Yes	1	Yes	Yes	Woman	2001	20	Medical student	No		No		No	0000	Wrong	0	Wrong	144	Correct	J'ai suivi un seul cours de réanimation	One BLS course		Yes	Respiration absente ou anormale (lente et laborieuse),Absence de pouls périphérique,Absence de pouls central	2	Wrong	No	L'artère carotide	Correct	4-5 cm	Wrong	25:2	Wrong	100-120 compressions par minute	Correct	Oui	Correct	Commencer une réanimation cardio-pulmonaire	Wrong	Yes		Permis de conduire	3
53	2021-01-14 17:00:31	Yes	Yes	Yes	Yes	Yes	Yes	1	Yes	Yes	Man	1999	22	Medical student	No		No		No	Défibrillateur Semi Automatique	Correct	0	Wrong	144	Correct	Je n'ai jamais été entraîné	None	On ne me l'a pas proposé	Yes	Absence de pouls central	2	Wrong	No	L'artère carotide	Correct	5-6 cm	Correct	30:2	Correct	80-100 compression par minute	Wrong	Oui	Correct	Tenter une manoeuvre de Heimlich	Correct	Yes			2
54	2021-01-14 17:53:58	Yes	No	No	No	No	No	0		No	Woman	2001	20	Medical student	No		Yes	Chirurgie	No	défibrillateur semi-automatique	Correct	0	Wrong	144	Correct	J'ai suivi un seul cours de réanimation	One BLS course		Yes	Absence de réponse à la stimulation verbale et tactile,Respiration absente ou anormale (lente et laborieuse),Absence de pouls périphérique	2	Wrong	No	L'artère radiale	Wrong	3-4 cm	Wrong	30:2	Correct	60-80 compressions par minute	Wrong	Oui	Correct	Tenter une manoeuvre de Heimlich	Correct
55	2021-01-14 18:03:40	Yes	Yes	Yes	Yes	Yes	Yes	1	Yes	Yes	Man	2001	20	Medical student	No		No		No	défibrillateur semi-automatique	Correct	0	Wrong	144	Correct	J'ai suivi un seul cours de réanimation	One BLS course		Yes	Absence de réponse à la stimulation verbale et tactile,Langage désorganisé (ou incohérent),Respiration absente ou anormale (lente et laborieuse),Absence de pouls périphérique,Absence de pouls central	1	Wrong	No	L'artère carotide	Correct	4-5 cm	Wrong	30:2	Correct	100-120 compressions par minute	Correct	Oui	Correct	Tenter une manoeuvre de Heimlich	Correct	Yes	Moniteur agréable et sympa		3
56	2021-01-14 18:13:03	Yes	Yes	Yes	Yes	Yes	Yes	1	Yes	No	Woman	1997	24	Medical student	No		No		No	Défibrillateur	Correct	0	Wrong	144	Correct	Je n'ai jamais été entraîné	None	On ne me l'a pas proposé,Je n'y ai jamais pensé	Yes	Respiration absente ou anormale (lente et laborieuse)	2	Wrong	No	L'artère carotide	Correct	5-6 cm	Correct	30:1	Wrong	100-120 compressions par minute	Correct	Oui	Correct	Tenter une manoeuvre de Heimlich	Correct	Yes	C'est une très bonne initiative ! Merci		1
57	2021-01-14 18:23:14	Yes	Yes	Yes	Yes	Yes	Yes	1	Yes	Yes	Woman	2001	20	Medical student	No		Yes	Gynécologie-obstétrique	No	département santé ambulatoire?	Wrong	0	Wrong	144	Correct	Je n'ai jamais été entraîné	None	On ne me l'a pas proposé	Yes	Respiration absente ou anormale (lente et laborieuse),Absence de pouls périphérique,Absence de pouls central	2	Wrong	No	L'artère radiale	Wrong	5-6 cm	Correct	15:2	Wrong	60-80 compressions par minute	Wrong	Oui	Correct	Aller chercher l'obstacle dans la bouche du patient	Wrong	Yes			1
58	2021-01-14 18:23:14	Yes	Yes	Yes	Yes	Yes	Yes	1	Yes	Yes	Man	2001	20	Medical student	No		Yes	Chirurgie	No	Domaine Structurel de l'Âme?	Wrong	0	Wrong	144	Correct	Je n'ai jamais été entraîné	None	On ne me l'a pas proposé	Yes	Respiration absente ou anormale (lente et laborieuse),Absence de pouls périphérique,Absence de pouls central	2	Wrong	No	L'artère radiale	Wrong	5-6 cm	Correct	15:2	Wrong	60-80 compressions par minute	Wrong	Oui	Correct	Tenter une manoeuvre de Heimlich	Correct	Yes			1
59	2021-01-14 18:47:03	Yes	Yes	Yes	Yes	Yes	Yes	1	Yes	Yes	Man	2000	21	Medical student	No		Yes	Cardiologie	No	aucune idée	Wrong	0	Wrong	144	Correct	J'ai suivi un seul cours de réanimation	One BLS course		Yes	Absence de réponse à la stimulation verbale et tactile,Respiration absente ou anormale (lente et laborieuse),Absence de pouls périphérique,Absence de pouls central	2	Wrong	No	L'artère radiale	Wrong	4-5 cm	Wrong	30:2	Correct	100-120 compressions par minute	Correct	Oui	Correct	Tenter une manoeuvre de Heimlich	Correct	Yes		Permis de conduire	2
60	2021-01-14 18:48:12	Yes	Yes	Yes	Yes	Yes	Yes	1	Yes	No	Woman	2001	20	Dental student	No		No		No	0000	Wrong	0	Wrong	144	Correct	J'ai suivi un seul cours de réanimation	One BLS course		Yes	Respiration absente ou anormale (lente et laborieuse),Absence de pouls central	1	Wrong	No	L'artère carotide	Correct	5-6 cm	Correct	25:2	Wrong	100-120 compressions par minute	Correct	Je ne sais pas	Wrong	Tenter une manoeuvre de Heimlich	Correct	Yes		Permis de conduire,Samaritains	2
61	2021-01-14 18:53:42	Yes	Yes	Yes	Yes	Yes	Yes	1	Yes	No	Woman	2000	21	Medical student	No		No	Pédiatrie	No	0000	Wrong	0	Wrong	144	Correct	Je n'ai jamais été entraîné	None	On ne me l'a pas proposé	Yes	Respiration absente ou anormale (lente et laborieuse),Absence de pouls périphérique,Absence de pouls central	1	Wrong	No	L'artère radiale	Wrong	3-4 cm	Wrong	30:2	Correct	80-100 compression par minute	Wrong	Je ne sais pas	Wrong	Tenter une manoeuvre de Heimlich	Correct	Yes			1
62	2021-01-14 18:54:38	Yes	Yes	Yes	Yes	Yes	Yes	1	No	No	Woman	1996	25	Medical student	No		No		No	Je sais pas	Wrong	0	Wrong	144	Correct	Je n'ai jamais été entraîné	None	On ne me l'a pas proposé	Yes	Absence de réponse à la stimulation verbale et tactile,Respiration absente ou anormale (lente et laborieuse),Absence de pouls périphérique,Absence de pouls central	2	Wrong	No	L'artère carotide	Correct	5-6 cm	Correct	15:2	Wrong	60-80 compressions par minute	Wrong	Oui	Correct	Tenter une manoeuvre de Heimlich	Correct	Yes	Très enrichissant pour tout le monde		1
63	2021-01-14 20:36:44	Yes	Yes	Yes	Yes	Yes	Yes	1	Yes	Yes	Woman	2001	20	Medical student	No		Yes	Médecine aiguë (anesthésie, urgence, soins intensifs)	Yes	Défibrillateur semi-automatique	Correct	2018	Wrong	144	Correct	J'ai suivi un seul cours de réanimation	One BLS course		Yes	Absence de réponse à la stimulation verbale et tactile,Respiration absente ou anormale (lente et laborieuse),Absence de pouls périphérique,Absence de pouls central	4	Wrong	No	L'artère carotide	Correct	4-5 cm	Wrong	30:2	Correct	100-120 compressions par minute	Correct	Oui	Correct	Tenter une manoeuvre de Heimlich	Correct	Yes		Samaritains,Armée	2
64	2021-01-14 20:36:43	Yes	Yes	Yes	Yes	Yes	Yes	1	Yes	Yes	Woman	2001	20	Medical student	No		Yes	Pédiatrie	No	Défibrillateur semi automatique	Correct	2018	Wrong	144	Correct	J'ai suivi un seul cours de réanimation	One BLS course		Yes	Absence de réponse à la stimulation verbale et tactile,Respiration absente ou anormale (lente et laborieuse)	4	Wrong	No	L'artère carotide	Correct	4-5 cm	Wrong	30:2	Correct	100-120 compressions par minute	Correct	Oui	Correct	Tenter une manoeuvre de Heimlich	Correct	Yes	Je trouve l’initiative très intéressante qui devrait être obligatoire pour tous les étudiants en médecine	Samaritains	1
65	2021-01-14 20:36:44	Yes	Yes	Yes	Yes	Yes	Yes	1	Yes	Yes	Woman	2021	0	Medical student	No		Yes	Pédiatrie	No	défibrilateur-semi-automatique	Correct	2018	Wrong	144	Correct	J'ai suivi un seul cours de réanimation	One BLS course		Yes	Absence de réponse à la stimulation verbale et tactile,Respiration absente ou anormale (lente et laborieuse)	4	Wrong	No	L'artère carotide	Correct	4-5 cm	Wrong	30:2	Correct	100-120 compressions par minute	Correct	Oui	Correct	Tenter une manoeuvre de Heimlich	Correct	Yes	Merci !	Permis de conduire	2
66	2021-01-14 21:02:30	Yes	Yes	No	No	No	No	0		No	Woman	2001	20	Medical student	No		Yes	Neurosciences cliniques (neurologie, ophtalmologie, etc.)	No	Défibrillateur	Correct	0	Wrong	144	Correct	J'ai suivi un seul cours de réanimation	One BLS course		Yes	Absence de réponse à la stimulation verbale et tactile,Respiration absente ou anormale (lente et laborieuse),Absence de pouls périphérique	1	Wrong	No	L'artère radiale	Wrong	5-6 cm	Correct	15:2	Wrong	100-120 compressions par minute	Correct	Oui	Correct	Tenter une manoeuvre de Heimlich	Correct
67	2021-01-14 21:05:23	Yes	Yes	Yes	Yes	Yes	Yes	1	Yes	Yes	Woman	1999	22	Medical student	No		No		No	?	Wrong	0	Wrong	144	Correct	J'ai suivi un seul cours de réanimation	One BLS course		Yes	Absence de réponse à la stimulation verbale et tactile,Respiration absente ou anormale (lente et laborieuse)	2	Wrong	No	L'artère carotide	Correct	3-4 cm	Wrong	25:2	Wrong	60-80 compressions par minute	Wrong	Oui	Correct	Tenter une manoeuvre de Heimlich	Correct	Yes		Permis de conduire,Samaritains	1
68	2021-01-14 21:22:26	Yes	Yes	Yes	Yes	Yes	Yes	1	Yes	Yes	Woman	2002	19	Medical student	No		Yes	Ophtalmologie	No	Défibrillateur semi-automatique	Correct	0	Wrong	144	Correct	J'ai suivi un seul cours de réanimation	One BLS course		Yes	Respiration absente ou anormale (lente et laborieuse),Absence de pouls périphérique,Absence de pouls central	4	Wrong	No	L'artère radiale	Wrong	3-4 cm	Wrong	30:1	Wrong	60-80 compressions par minute	Wrong	Je ne sais pas	Wrong	Aller chercher l'obstacle dans la bouche du patient	Wrong	Yes		Autre,Collège	2
69	2021-01-17 13:45:31	Yes	Yes	Yes	Yes	Yes	Yes	1	Yes	No	Woman	2001	20	Medical student	No		No		No	Défibrillateur semi-automatique	Correct	0	Wrong	144	Correct	J'ai suivi un seul cours de réanimation	One BLS course		Yes	Absence de réponse à la stimulation verbale et tactile,Langage désorganisé (ou incohérent),Respiration absente ou anormale (lente et laborieuse),Absence de pouls périphérique	2	Wrong	No	L'artère radiale	Wrong	5-6 cm	Correct	30:2	Correct	100-120 compressions par minute	Correct	Je ne sais pas	Wrong	Tenter une manoeuvre de Heimlich	Correct	Yes	La simulation d’un arrêt cardio-respiratoire pour nous entraîner, par groupe de deux, à réagir efficacement était très enrichissante!	Samaritains	2
70	2021-01-14 22:49:02	Yes	Yes	No	No	No	No	0		No	Woman	2000	21	Medical student	No		Yes	Gynécologie-obstétrique	No	Je ne sais pas.	Wrong	0	Wrong	144	Correct	J'ai suivi un seul cours de réanimation	One BLS course		Yes	Absence de réponse à la stimulation verbale et tactile,Respiration absente ou anormale (lente et laborieuse),Absence de pouls périphérique,Absence de pouls central	2	Wrong	No	L'artère radiale	Wrong	5-6 cm	Correct	25:2	Wrong	100-120 compressions par minute	Correct	Oui	Correct	Tenter une manoeuvre de Heimlich	Correct
71	2021-01-15 07:12:45	Yes	Yes	Yes	Yes	Yes	Yes	1	Yes	Yes	Woman	2002	19	Medical student	No		Yes	Médecine interne (ou autre sous-spécialité hormis la cardiologie: pneumologie, néphrologie, etc.)	No	défibrillateur semi automatique	Correct	0	Wrong	112	Correct	Je n'ai jamais été entraîné	None	On ne me l'a pas proposé	Yes	Absence de réponse à la stimulation verbale et tactile,Respiration absente ou anormale (lente et laborieuse),Absence de pouls périphérique	2	Wrong	No	L'artère brachiale	Wrong	4-5 cm	Wrong	60:4	Wrong	100-120 compressions par minute	Correct	Oui	Correct	Tenter une manoeuvre de Heimlich	Correct	Yes			2
72	2021-01-15 07:41:20	Yes	Yes	Yes	Yes	Yes	Yes	1	Yes	No	Woman	2002	19	Medical student	No		No	Gynécologie-obstétrique	No	0000	Wrong	0	Wrong	112	Correct	J'ai suivi un seul cours de réanimation	One BLS course		Yes	Absence de réponse à la stimulation verbale et tactile,Respiration absente ou anormale (lente et laborieuse),Absence de pouls périphérique	1	Wrong	No	L'artère radiale	Wrong	4-5 cm	Wrong	30:2	Correct	80-100 compression par minute	Wrong	Oui	Correct	Je demande quand même au patient d'essayer de tousser	Wrong	Yes			1
73	2021-01-15 08:11:35	Yes	No	No	No	No	No	0		No	Man	2000	21	Medical student	No		No		No	0000	Wrong	0	Wrong	144	Correct	J'ai suivi un seul cours de réanimation	One BLS course		Yes	Absence de réponse à la stimulation verbale et tactile,Respiration absente ou anormale (lente et laborieuse)	2	Wrong	No	L'artère carotide	Correct	3-4 cm	Wrong	30:2	Correct	60-80 compressions par minute	Wrong	Oui	Correct	Commencer une réanimation cardio-pulmonaire	Wrong
74	2021-01-15 08:52:44	Yes	Yes	Yes	Yes	Yes	Yes	1	No	No	Man	1996	25	Medical student	No		No		No	?	Wrong	0	Wrong	144	Correct	J'ai suivi un seul cours de réanimation	One BLS course		Yes	Respiration absente ou anormale (lente et laborieuse),Absence de pouls périphérique	2	Wrong	No	L'artère carotide	Correct	3-4 cm	Wrong	25:2	Wrong	60-80 compressions par minute	Wrong	Je ne sais pas	Wrong	Je demande quand même au patient d'essayer de tousser	Wrong	Yes	Un plaisir de voir du monde en ces temps.	Permis de conduire,Samaritains	1
75	2021-01-15 09:26:23	Yes	Yes	Yes	Yes	Yes	Yes	1	Yes	Yes	Man	2000	21	Medical student	No		Yes	Pédiatrie	No	Je ne sais pas	Wrong	0	Wrong	144	Correct	J'ai suivi un seul cours de réanimation	One BLS course		Yes	Absence de pouls périphérique,Absence de pouls central	2	Wrong	No	L'artère radiale	Wrong	4-5 cm	Wrong	30:2	Correct	60-80 compressions par minute	Wrong	Oui	Correct	Tenter une manoeuvre de Heimlich	Correct	Yes	C'était vraiment top !!	Permis de conduire	3
76	2021-01-15 09:27:44	Yes	Yes	Yes	Yes	Yes	Yes	1	Yes	Yes	Woman	2001	20	Medical student	No		No		No	0000	Wrong	0	Wrong	144	Correct	Je n'ai jamais été entraîné	None	On ne me l'a pas proposé,La formation est trop coûteuse	Yes	Absence de réponse à la stimulation verbale et tactile,Langage désorganisé (ou incohérent),Respiration absente ou anormale (lente et laborieuse),Absence de pouls périphérique	2	Wrong	No	L'artère radiale	Wrong	4-5 cm	Wrong	15:2	Wrong	80-100 compression par minute	Wrong	Je ne sais pas	Wrong	Tenter une manoeuvre de Heimlich	Correct	Yes			1
77	2021-01-15 09:30:42	Yes	Yes	Yes	Yes	Yes	Yes	1	Yes	Yes	Woman	2003	18	Medical student	No		No		No	?	Wrong	0	Wrong	118	Wrong	J'ai suivi un seul cours de réanimation	One BLS course		Yes	Respiration absente ou anormale (lente et laborieuse),Absence de pouls périphérique,Absence de pouls central	2	Wrong	No	L'artère carotide	Correct	5-6 cm	Correct	30:2	Correct	100-120 compressions par minute	Correct	Oui	Correct	Tenter une manoeuvre de Heimlich	Correct	Yes	Tout le monde devrait le faire !! C’était top et très utile :)	Psc1 (France)	3
78	2021-01-15 09:33:15	Yes	Yes	Yes	Yes	Yes	Yes	1	Yes	Yes	Woman	2000	21	Medical student	No		Yes	Chirurgie	No	Aucune idée	Wrong	0	Wrong	144	Correct	J'ai suivi un seul cours de réanimation	One BLS course		Yes	Absence de réponse à la stimulation verbale et tactile,Respiration absente ou anormale (lente et laborieuse),Absence de pouls central	1	Wrong	No	L'artère carotide	Correct	3-4 cm	Wrong	15:2	Wrong	80-100 compression par minute	Wrong	Oui	Correct	Tenter une manoeuvre de Heimlich	Correct	Yes		Permis de conduire,Samaritains	2
79	2021-01-15 09:33:17	Yes	Yes	Yes	Yes	Yes	Yes	1	Yes	No	Woman	2001	20	Medical student	No		Yes	Chirurgie	No	je ne sais pas	Wrong	0	Wrong	144	Correct	J'ai suivi un seul cours de réanimation	One BLS course		Yes	Absence de réponse à la stimulation verbale et tactile,Respiration absente ou anormale (lente et laborieuse),Absence de pouls central	1	Wrong	No	L'artère carotide	Correct	3-4 cm	Wrong	30:2	Correct	80-100 compression par minute	Wrong	Oui	Correct	Tenter une manoeuvre de Heimlich	Correct	Yes		Permis de conduire,Samaritains	4
80	2021-01-15 09:35:41	Yes	Yes	Yes	Yes	Yes	Yes	1	Yes	Yes	Woman	2001	20	Medical student	No		No		No	0000	Wrong	0	Wrong	144	Correct	Je n'ai jamais été entraîné	None	On ne me l'a pas proposé,La formation est trop coûteuse	Yes	Absence de réponse à la stimulation verbale et tactile,Respiration absente ou anormale (lente et laborieuse),Absence de pouls périphérique,Absence de pouls central	2	Wrong	No	L'artère carotide	Correct	4-5 cm	Wrong	15:2	Wrong	80-100 compression par minute	Wrong	Non	Wrong	Tenter une manoeuvre de Heimlich	Correct	Yes			3
81	2021-01-15 11:24:31	Yes	Yes	Yes	Yes	Yes	Yes	1	No	No	Woman	2000	21	Medical student	No		Yes	Cardiologie	No	Defibrilateur semi-automatique	Correct	0	Wrong	144	Correct	J'ai suivi plusieurs cours de réanimation	More than one BLS course		Yes	Absence de réponse à la stimulation verbale et tactile,Respiration absente ou anormale (lente et laborieuse),Absence de pouls périphérique,Absence de pouls central	2	Wrong	No	L'artère carotide	Correct	4-5 cm	Wrong	30:1	Wrong	80-100 compression par minute	Wrong	Oui	Correct	Tenter une manoeuvre de Heimlich	Correct	Yes		Permis de conduire	3
82	2021-01-15 10:20:58	Yes	No	No	No	No	No	0		No	Woman	2002	19	Medical student	No		Yes	Médecine aiguë (anesthésie, urgence, soins intensifs)	Yes	??	Wrong	0	Wrong	118	Wrong	J'ai suivi un seul cours de réanimation	One BLS course		Yes	Absence de réponse à la stimulation verbale et tactile,Langage désorganisé (ou incohérent),Respiration absente ou anormale (lente et laborieuse),Absence de pouls périphérique,Absence de pouls central	1	Wrong	No	L'artère carotide	Correct	4-5 cm	Wrong	15:2	Wrong	80-100 compression par minute	Wrong	Oui	Correct	Tenter une manoeuvre de Heimlich	Correct
83	2021-01-15 10:56:17	Yes	Yes	Yes	Yes	Yes	Yes	1	Yes	No	Woman	2000	21	Medical student	No		No		No	défibrillateur semi-automatique	Correct	0	Wrong	144	Correct	J'ai suivi un seul cours de réanimation	One BLS course		Yes	Absence de réponse à la stimulation verbale et tactile,Respiration absente ou anormale (lente et laborieuse)	4	Wrong	No	L'artère radiale	Wrong	5-6 cm	Correct	30:2	Correct	100-120 compressions par minute	Correct	Oui	Correct	Tenter une manoeuvre de Heimlich	Correct	Yes		Permis de conduire	1
84	2021-01-15 11:04:57	Yes	Yes	Yes	Yes	No	No	0		No	Woman	2002	19	Medical student	No		Yes	Chirurgie pédiatrique spécialisé dans la chirurgie foetale intra-utérine	No	?	Wrong	2015	Wrong	144	Correct	J'ai suivi un seul cours de réanimation	One BLS course		Yes	Respiration absente ou anormale (lente et laborieuse),Absence de pouls périphérique	2	Wrong	No	L'artère carotide	Correct	5-6 cm	Correct	30:2	Correct	60-80 compressions par minute	Wrong	Oui	Correct	Tenter une manoeuvre de Heimlich	Correct
85	2021-01-15 11:07:19	Yes	Yes	Yes	No	No	No	0		No	Man	2002	19	Medical student	No		No		No	aucune idée	Wrong	0	Wrong	112	Correct	Je n'ai jamais été entraîné	None	On ne me l'a pas proposé	Yes	Absence de réponse à la stimulation verbale et tactile,Absence de pouls périphérique,Absence de pouls central	2	Wrong	No	L'artère radiale	Wrong	3-4 cm	Wrong	30:1	Wrong	60-80 compressions par minute	Wrong	Oui	Correct	Je demande quand même au patient d'essayer de tousser	Wrong
86	2021-01-15 11:50:50	Yes	Yes	Yes	Yes	Yes	Yes	1	Yes	No	Woman	2002	19	Medical student	No		Yes	Chirurgie	No	Defibrilateur S Automatisé	Correct	0	Wrong	112	Correct	J'ai suivi plusieurs cours de réanimation	More than one BLS course		Yes	Absence de réponse à la stimulation verbale et tactile,Respiration absente ou anormale (lente et laborieuse),Absence de pouls périphérique,Absence de pouls central	2	Wrong	No	L'artère radiale	Wrong	3-4 cm	Wrong	30:2	Correct	80-100 compression par minute	Wrong	Oui	Correct	Tenter une manoeuvre de Heimlich	Correct	Yes		Autre	4
87	2021-01-15 12:08:30	Yes	Yes	No	Yes	Yes	No	0		No	Man	2001	20	Dental student	No		No		No	Diastole systole activation	Wrong	0	Wrong	144	Correct	J'ai suivi un seul cours de réanimation	One BLS course		Yes	Absence de réponse à la stimulation verbale et tactile	2	Wrong	No	L'artère radiale	Wrong	6-7 cm	Wrong	25:2	Wrong	80-100 compression par minute	Wrong	Oui	Correct	Tenter une manoeuvre de Heimlich	Correct
88	2021-01-15 12:13:32	Yes	Yes	Yes	Yes	Yes	Yes	1	Yes	No	Woman	2001	20	Medical student	No		No		No	Defibrillateur semi automatique	Correct	0	Wrong	144	Correct	Je n'ai jamais été entraîné	None	On ne me l'a pas proposé	Yes	Langage désorganisé (ou incohérent)	2	Wrong	No	L'artère radiale	Wrong	5-6 cm	Correct	30:2	Correct	100-120 compressions par minute	Correct	Oui	Correct	Tenter une manoeuvre de Heimlich	Correct	Yes	C’était super et la personne qui présentait ce sujet était très sympathique! Merci	Permis de conduire,Samaritains	1
89	2021-01-15 12:26:12	Yes	No	No	No	No	No	0		No	Woman	2000	21	Medical student	No		No		No	Défibrillateur semi automatique	Correct	0	Wrong	144	Correct	J'ai suivi un seul cours de réanimation	One BLS course		Yes	Absence de réponse à la stimulation verbale et tactile,Respiration absente ou anormale (lente et laborieuse),Absence de pouls périphérique	1	Wrong	No	L'artère carotide	Correct	5-6 cm	Correct	30:1	Wrong	100-120 compressions par minute	Correct	Oui	Correct	Tenter une manoeuvre de Heimlich	Correct
90	2021-01-15 12:40:15	Yes	Yes	Yes	Yes	Yes	Yes	1	Yes	Yes	Woman	2002	19	Medical student	No		No		No	0000	Wrong	0	Wrong	114	Wrong	J'ai suivi plusieurs cours de réanimation	More than one BLS course		Yes	Respiration absente ou anormale (lente et laborieuse),Absence de pouls périphérique	2	Wrong	No	L'artère radiale	Wrong	4-5 cm	Wrong	30:2	Correct	80-100 compression par minute	Wrong	Non	Wrong	Tenter une manoeuvre de Heimlich	Correct	Yes		Autre	3
91	2021-01-15 13:01:47	Yes	Yes	Yes	Yes	Yes	Yes	1	Yes	Yes	Woman	2001	20	Medical student	No		Yes	Médecine interne (ou autre sous-spécialité hormis la cardiologie: pneumologie, néphrologie, etc.)	No	Je ne sais pas	Wrong	0	Wrong	144	Correct	J'ai suivi un seul cours de réanimation	One BLS course		Yes	Absence de réponse à la stimulation verbale et tactile,Respiration absente ou anormale (lente et laborieuse),Absence de pouls périphérique	2	Wrong	No	L'artère carotide	Correct	4-5 cm	Wrong	30:2	Correct	60-80 compressions par minute	Wrong	Oui	Correct	Tenter une manoeuvre de Heimlich	Correct	Yes		Permis de conduire,Samaritains	2
92	2021-01-15 13:04:31	Yes	Yes	Yes	Yes	Yes	Yes	1	Yes	No	Woman	2001	20	Medical student	No		No	Neurosciences cliniques (neurologie, ophtalmologie, etc.)	No	Je ne sais pas	Wrong	0	Wrong	144	Correct	J'ai suivi un seul cours de réanimation	One BLS course		Yes	Absence de réponse à la stimulation verbale et tactile,Respiration absente ou anormale (lente et laborieuse),Absence de pouls périphérique	2	Wrong	No	L'artère carotide	Correct	4-5 cm	Wrong	30:2	Correct	60-80 compressions par minute	Wrong	Oui	Correct	Tenter une manoeuvre de Heimlich	Correct	Yes		Permis de conduire,Samaritains	2
93	2021-01-15 13:13:28	Yes	Yes	Yes	Yes	No	No	0		No	Man	1999	22	Medical student	No		Yes	Neurosciences cliniques (neurologie, ophtalmologie, etc.)	No	Je ne sais pas	Wrong	0	Wrong	114	Wrong	Je n'ai jamais été entraîné	None	On ne me l'a pas proposé	Yes	Absence de réponse à la stimulation verbale et tactile,Langage désorganisé (ou incohérent),Respiration absente ou anormale (lente et laborieuse),Absence de pouls périphérique,Absence de pouls central	2	Wrong	No	L'artère brachiale	Wrong	3-4 cm	Wrong	15:2	Wrong	100-120 compressions par minute	Correct	Oui	Correct	Tenter une manoeuvre de Heimlich	Correct
94	2021-01-15 13:38:08	Yes	Yes	Yes	No	No	No	0		No	Woman	2001	20	Medical student	No		No		No	défibrillateur semi.automatique	Correct	2005	Wrong	112	Correct	J'ai suivi un seul cours de réanimation	One BLS course		Yes	Respiration absente ou anormale (lente et laborieuse),Absence de pouls périphérique,Absence de pouls central	2	Wrong	No	L'artère radiale	Wrong	5-6 cm	Correct	30:2	Correct	80-100 compression par minute	Wrong	Oui	Correct	Tenter une manoeuvre de Heimlich	Correct
95	2021-01-15 13:53:40	Yes	Yes	Yes	Yes	Yes	No	0		No	Man	2003	18	Medical student	No		No		No	Diplôme secourisme ambulatoire	Wrong	0	Wrong	144	Correct	J'ai suivi un seul cours de réanimation	One BLS course		Yes	Langage désorganisé (ou incohérent),Respiration absente ou anormale (lente et laborieuse),Absence de pouls périphérique	1	Wrong	No	L'artère radiale	Wrong	4-5 cm	Wrong	30:2	Correct	60-80 compressions par minute	Wrong	Oui	Correct	Tenter une manoeuvre de Heimlich	Correct
96	2021-01-15 14:10:04	Yes	Yes	Yes	No	No	No	0		No	Woman	2000	21	Medical student	No		Yes	Médecine interne (ou autre sous-spécialité hormis la cardiologie: pneumologie, néphrologie, etc.)	No	défibrilateur semi automatique	Correct	0	Wrong	144	Correct	J'ai suivi un seul cours de réanimation	One BLS course		Yes	Absence de réponse à la stimulation verbale et tactile,Respiration absente ou anormale (lente et laborieuse),Absence de pouls central	2	Wrong	No	L'artère carotide	Correct	5-6 cm	Correct	30:2	Correct	100-120 compressions par minute	Correct	Oui	Correct	Tenter une manoeuvre de Heimlich	Correct
97	2021-01-15 14:31:05	Yes	Yes	Yes	Yes	Yes	Yes	1	Yes	Yes	Woman	2002	19	Dental student	No		No		No	je sais pas	Wrong	2019	Wrong	144 ou 112	Correct	J'ai suivi un seul cours de réanimation	One BLS course		Yes	Respiration absente ou anormale (lente et laborieuse),Absence de pouls périphérique,Absence de pouls central	2	Wrong	No	L'artère carotide	Correct	4-5 cm	Wrong	30:2	Correct	60-80 compressions par minute	Wrong	Oui	Correct	Tenter une manoeuvre de Heimlich	Correct	Yes		Autre	2
98	2021-01-15 14:31:51	Yes	Yes	Yes	Yes	Yes	Yes	1	Yes	No	Woman	2002	19	Medical student	No		Yes	Pédiatrie	No	Je sais pas	Wrong	2020	Correct	144	Correct	J'ai suivi un seul cours de réanimation	One BLS course		Yes	Respiration absente ou anormale (lente et laborieuse),Absence de pouls périphérique,Absence de pouls central	2	Wrong	No	L'artère carotide	Correct	4-5 cm	Wrong	30:2	Correct	80-100 compression par minute	Wrong	Oui	Correct	Tenter une manoeuvre de Heimlich	Correct	Yes		Au collège (cycle) en France	1
99	2021-01-15 14:49:01	Yes	No	No	No	No	No	0		No	Man	2001	20	Medical student	No		No		No	Je ne sais pas	Wrong	0	Wrong	144	Correct	Je n'ai jamais été entraîné	None	On ne me l'a pas proposé	Yes	Respiration absente ou anormale (lente et laborieuse),Absence de pouls central	2	Wrong	No	L'artère carotide	Correct	3-4 cm	Wrong	30:2	Correct	80-100 compression par minute	Wrong	Non	Wrong	Tenter une manoeuvre de Heimlich	Correct
100	2021-01-15 14:51:02	Yes	Yes	Yes	Yes	Yes	Yes	1	Yes	Yes	Woman	2001	20	Medical student	No		Yes	Pédiatrie	No	Je ne sais pas	Wrong	0	Wrong	144	Correct	J'ai suivi un seul cours de réanimation	One BLS course		Yes	Respiration absente ou anormale (lente et laborieuse),Absence de pouls central	2	Wrong	No	L'artère carotide	Correct	3-4 cm	Wrong	30:2	Correct	100-120 compressions par minute	Correct	Oui	Correct	Tenter une manoeuvre de Heimlich	Correct	Yes		Samaritains	1
101	2021-01-15 14:55:24	Yes	Yes	Yes	Yes	Yes	Yes	1	Yes	Yes	Woman	2002	19	Medical student	No		Yes	Psychiatrie	No	Je ne sais pas	Wrong	0	Wrong	144	Correct	Je n'ai jamais été entraîné	None	On ne me l'a pas proposé	Yes	Respiration absente ou anormale (lente et laborieuse),Absence de pouls périphérique,Absence de pouls central	2	Wrong	No	L'artère radiale	Wrong	2-3 cm	Wrong	30:2	Correct	60-80 compressions par minute	Wrong	Oui	Correct	Tenter une manoeuvre de Heimlich	Correct	Yes	Les mises en situations sont vraiment utiles pour voir ce qu'on a tendance à oublier de faire et voir vraiment les petites erreurs possibles		1
102	2021-01-15 15:02:16	Yes	Yes	Yes	No	No	No	0		No	Woman	2000	21	Medical student	No		Yes	Chirurgie	No	c'est un appareil médical	Wrong	0	Wrong	117	Wrong	J'ai suivi un seul cours de réanimation	One BLS course		Yes	Absence de réponse à la stimulation verbale et tactile,Respiration absente ou anormale (lente et laborieuse),Absence de pouls périphérique,Absence de pouls central	1	Wrong	No	L'artère carotide	Correct	3-4 cm	Wrong	30:2	Correct	80-100 compression par minute	Wrong	Je ne sais pas	Wrong	Aller chercher l'obstacle dans la bouche du patient	Wrong
103	2021-01-15 18:24:03	Yes	Yes	Yes	Yes	No	No	0		No	Woman	2000	21	Medical student	No		Yes	Cardiologie	No	Diastole systole accommodation	Wrong	0	Wrong	144	Correct	J'ai suivi un seul cours de réanimation	One BLS course		Yes	Absence de réponse à la stimulation verbale et tactile,Respiration absente ou anormale (lente et laborieuse),Absence de pouls central	2	Wrong	No	L'artère carotide	Correct	5-6 cm	Correct	30:2	Correct	100-120 compressions par minute	Correct	Oui	Correct	Tenter une manoeuvre de Heimlich	Correct
104	2021-01-15 15:40:50	Yes	Yes	Yes	Yes	Yes	No	0		No	Woman	2001	20	Medical student	No		Yes	Chirurgie	No	lieu de vaccination ?	Wrong	0	Wrong	112	Correct	Je n'ai jamais été entraîné	None	On ne me l'a pas proposé	Yes	Langage désorganisé (ou incohérent)	1	Wrong	No	L'artère carotide	Correct	3-4 cm	Wrong	30:2	Correct	80-100 compression par minute	Wrong	Je ne sais pas	Wrong	Tenter une manoeuvre de Heimlich	Correct
105	2021-01-15 16:12:46	Yes	Yes	Yes	Yes	No	No	0		No	Woman	2002	19	Medical student	No		Yes	Médecine légale	No	0000	Wrong	0	Wrong	144	Correct	J'ai suivi un seul cours de réanimation	One BLS course		Yes	Absence de réponse à la stimulation verbale et tactile,Langage désorganisé (ou incohérent),Respiration absente ou anormale (lente et laborieuse)	2	Wrong	No	L'artère carotide	Correct	5-6 cm	Correct	25:2	Wrong	80-100 compression par minute	Wrong	Oui	Correct	Tenter une manoeuvre de Heimlich	Correct
106	2021-01-15 17:45:49	Yes	Yes	Yes	No	No	No	0		No	Man	2001	20	Medical student	No		No		No	Défibrillateur ?	Correct	0	Wrong	144	Correct	J'ai suivi un seul cours de réanimation	One BLS course		Yes	Absence de réponse à la stimulation verbale et tactile,Respiration absente ou anormale (lente et laborieuse),Absence de pouls périphérique,Absence de pouls central	1	Wrong	No	L'artère carotide	Correct	5-6 cm	Correct	30:1	Wrong	100-120 compressions par minute	Correct	Je ne sais pas	Wrong	Tenter une manoeuvre de Heimlich	Correct
107	2021-01-15 22:16:49	Yes	Yes	Yes	No	No	No	0		No	Woman	2001	20	Medical student	No		No	Médecine interne (ou autre sous-spécialité hormis la cardiologie: pneumologie, néphrologie, etc.)	No	Défibrillateur semi-automatique	Correct	0	Wrong	144	Correct	J'ai suivi un seul cours de réanimation	One BLS course	On ne me l'a pas proposé	Yes	Absence de réponse à la stimulation verbale et tactile,Respiration absente ou anormale (lente et laborieuse),Absence de pouls central	2	Wrong	No	L'artère carotide	Correct	6-7 cm	Wrong	25:2	Wrong	60-80 compressions par minute	Wrong	Oui	Correct	Tenter une manoeuvre de Heimlich	Correct
108	2021-01-15 22:47:41	Yes	Yes	Yes	Yes	Yes	Yes	1	Yes	No	Woman	2002	19	Medical student	No		Yes	Chirurgie	No	Défibrillateur Semi Automatique	Correct	0	Wrong	144	Correct	J'ai suivi un seul cours de réanimation	One BLS course		Yes	Absence de réponse à la stimulation verbale et tactile,Respiration absente ou anormale (lente et laborieuse)	2	Wrong	No	L'artère carotide	Correct	5-6 cm	Correct	25:2	Wrong	100-120 compressions par minute	Correct	Oui	Correct	Tenter une manoeuvre de Heimlich	Correct	Yes	Elle était ludique, j'ai bien aimé mais un peu plus de simulation ou de mise en condition ne seraient pas de trop. Sinon je n'ai rien a ajouté. C'était TOP merci à vous !	Autre	2
109	2021-01-15 23:19:35	Yes	Yes	Yes	Yes	Yes	Yes	1	Yes	Yes	Woman	2002	19	Medical student	No		No		No	Je ne sais pas.	Wrong	1999	Wrong	15	Correct	J'ai suivi un seul cours de réanimation	One BLS course		Yes	Respiration absente ou anormale (lente et laborieuse),Absence de pouls périphérique,Absence de pouls central	6	Wrong	Yes	L'artère radiale	Wrong	3-4 cm	Wrong	25:2	Wrong	60-80 compressions par minute	Wrong	Oui	Correct	Tenter une manoeuvre de Heimlich	Correct	Yes		Permis de conduire,Formation de 1er recours obligatoire à la maternelle et au collège (France))	1
110	2021-01-16 10:30:47	Yes	Yes	Yes	No	No	No	0		No	Woman	2001	20	Medical student	No		Yes	Cardiologie	No	Défibrillateur semi-automatique	Correct	0	Wrong	112	Correct	J'ai suivi un seul cours de réanimation	One BLS course		Yes	Absence de réponse à la stimulation verbale et tactile,Respiration absente ou anormale (lente et laborieuse),Absence de pouls périphérique,Absence de pouls central	2	Wrong	No	L'artère carotide	Correct	4-5 cm	Wrong	30:2	Correct	80-100 compression par minute	Wrong	Oui	Correct	Tenter une manoeuvre de Heimlich	Correct
111	2021-01-16 12:40:26	Yes	Yes	Yes	Yes	Yes	Yes	1	Yes	Yes	Woman	2002	19	Medical student	No		No		No	Digital signature algorithm	Wrong	2010	Wrong	112	Correct	J'ai suivi un seul cours de réanimation	One BLS course		Yes	Absence de réponse à la stimulation verbale et tactile,Respiration absente ou anormale (lente et laborieuse),Absence de pouls périphérique,Absence de pouls central	1	Wrong	No	L'artère radiale	Wrong	4-5 cm	Wrong	25:2	Wrong	80-100 compression par minute	Wrong	Oui	Correct	Tenter une manoeuvre de Heimlich	Correct	Yes		Autre	3
112	2021-01-16 13:37:40	Yes	Yes	Yes	Yes	Yes	Yes	1	No	No	Woman	2001	20	Medical student	No		Yes	Chirurgie	No	Je ne sais pas	Wrong	0	Wrong	144	Correct	J'ai suivi un seul cours de réanimation	One BLS course		Yes	Absence de réponse à la stimulation verbale et tactile,Respiration absente ou anormale (lente et laborieuse)	2	Wrong	No	L'artère carotide	Correct	5-6 cm	Correct	30:2	Correct	60-80 compressions par minute	Wrong	Oui	Correct	Aller chercher l'obstacle dans la bouche du patient	Wrong	Yes		Permis de conduire,Samaritains	1
113	2021-01-16 13:47:07	Yes	Yes	Yes	No	No	No	0		No	Woman	2004	17	Medical student	No		Yes	Chirurgie	No	Défibrillateur semi-automatique	Correct	0	Wrong	144	Correct	Je n'ai jamais été entraîné	None	On ne me l'a pas proposé	Yes	Respiration absente ou anormale (lente et laborieuse),Absence de pouls périphérique,Absence de pouls central	1	Wrong	No	L'artère carotide	Correct	6-7 cm	Wrong	30:2	Correct	60-80 compressions par minute	Wrong	Oui	Correct	Tenter une manoeuvre de Heimlich	Correct
114	2021-01-16 14:31:38	Yes	No	No	No	No	No	0		No	Woman	2000	21	Medical student	No		Yes	Médecine interne (ou autre sous-spécialité hormis la cardiologie: pneumologie, néphrologie, etc.)	No	défibrillateur semi-automatique	Correct	0	Wrong	15	Wrong	Je n'ai jamais été entraîné	None	On ne me l'a pas proposé	Yes	Absence de réponse à la stimulation verbale et tactile,Langage désorganisé (ou incohérent),Respiration absente ou anormale (lente et laborieuse),Absence de pouls périphérique,Absence de pouls central	6	Wrong	Yes	L'artère radiale	Wrong	5-6 cm	Correct	30:1	Wrong	60-80 compressions par minute	Wrong	Oui	Correct	Commencer une réanimation cardio-pulmonaire	Wrong
115	2021-01-16 16:04:06	Yes	Yes	Yes	No	No	No	0		No	Man	1998	23	Medical student	No		Yes	Chirurgie	No	Défibrillateur semi-automatique	Correct	0	Wrong	114	Correct	J'ai suivi un seul cours de réanimation	One BLS course		Yes	Absence de réponse à la stimulation verbale et tactile,Respiration absente ou anormale (lente et laborieuse),Absence de pouls périphérique,Absence de pouls central	2	Wrong	No	L'artère radiale	Wrong	4-5 cm	Wrong	15:2	Wrong	60-80 compressions par minute	Wrong	Oui	Correct	Tenter une manoeuvre de Heimlich	Correct
116	2021-01-16 19:14:18	Yes	Yes	Yes	Yes	Yes	Yes	1	Yes	No	Woman	2003	18	Medical student	No		No		No	Défibrillateur semi-automatique	Correct	0	Wrong	144	Correct	J'ai suivi un seul cours de réanimation	One BLS course		Yes	Absence de réponse à la stimulation verbale et tactile,Respiration absente ou anormale (lente et laborieuse)	2	Wrong	No	L'artère radiale	Wrong	5-6 cm	Correct	30:2	Correct	100-120 compressions par minute	Correct	Oui	Correct	Tenter une manoeuvre de Heimlich	Correct	Yes		Samaritains	2
117	2021-01-17 09:41:45	Yes	Yes	Yes	Yes	Yes	Yes	1	Yes	No	Woman	1999	22	Medical student	No		No	Chirurgie	No	défibrillateur semi-automatique	Correct	0	Wrong	144	Correct	J'ai suivi un seul cours de réanimation	One BLS course		Yes	Absence de réponse à la stimulation verbale et tactile,Respiration absente ou anormale (lente et laborieuse)	4	Wrong	No	L'artère radiale	Wrong	5-6 cm	Correct	30:2	Correct	80-100 compression par minute	Wrong	Oui	Correct	Tenter une manoeuvre de Heimlich	Correct	Yes		Permis de conduire,formation desservie par notre collège	3
118	2021-01-17 10:00:17	Yes	Yes	Yes	Yes	Yes	No	0		No	Woman	2002	19	Medical student	No		Yes	Cardiologie	No	0000	Wrong	0	Wrong	0000	Wrong	Je n'ai jamais été entraîné	None	Mon emploi du temps est trop chargé	Yes	Absence de pouls central	6	Wrong	Yes	L'artère carotide	Correct	4-5 cm	Wrong	30:2	Correct	100-120 compressions par minute	Correct	Oui	Correct	Tenter une manoeuvre de Heimlich	Correct
119	2021-01-17 10:01:46	Yes	Yes	Yes	Yes	Yes	Yes	1	Yes	No	Woman	2000	21	Medical student	No		No		No	0000	Wrong	0	Wrong	144	Correct	J'ai suivi un seul cours de réanimation	One BLS course		Yes	Absence de réponse à la stimulation verbale et tactile,Respiration absente ou anormale (lente et laborieuse),Absence de pouls central	2	Wrong	No	L'artère radiale	Wrong	4-5 cm	Wrong	15:2	Wrong	60-80 compressions par minute	Wrong	Oui	Correct	Tenter une manoeuvre de Heimlich	Correct	Yes		Permis de conduire,Samaritains	2
120	2021-01-17 13:20:46	Yes	Yes	Yes	No	No	No	0		No	Man	1999	22	Medical student	Yes	Auxiliaire de santé CRS (avec armée suisse)	Yes	Chirurgie	No	défibrillateur semi-automatique	Correct	0	Wrong	144	Correct	J'ai suivi plusieurs cours de réanimation	More than one BLS course		Yes	Absence de réponse à la stimulation verbale et tactile,Respiration absente ou anormale (lente et laborieuse),Absence de pouls central	2	Wrong	No	L'artère carotide	Correct	5-6 cm	Correct	30:2	Correct	100-120 compressions par minute	Correct	Oui	Correct	Tenter une manoeuvre de Heimlich	Correct
121	2021-01-17 13:23:38	Yes	Yes	Yes	No	No	No	0		No	Woman	1998	23	Medical student	No		No		No	Défibrilateur semi-automatique	Correct	0	Wrong	144	Correct	J'ai suivi un seul cours de réanimation	One BLS course		Yes	Respiration absente ou anormale (lente et laborieuse),Absence de pouls périphérique,Absence de pouls central	2	Wrong	No	L'artère radiale	Wrong	4-5 cm	Wrong	30:1	Wrong	60-80 compressions par minute	Wrong	Oui	Correct	Tenter une manoeuvre de Heimlich	Correct
122	2021-01-17 13:26:05	Yes	Yes	Yes	No	No	No	0		No	Man	1999	22	Medical student	No		No		No	Ne sais pas	Wrong	0	Wrong	144	Correct	J'ai suivi un seul cours de réanimation	One BLS course		Yes	Absence de réponse à la stimulation verbale et tactile,Absence de pouls périphérique,Absence de pouls central	4	Wrong	No	L'artère radiale	Wrong	4-5 cm	Wrong	25:2	Wrong	100-120 compressions par minute	Correct	Oui	Correct	Tenter une manoeuvre de Heimlich	Correct
123	2021-01-17 14:41:47	Yes	No	No	No	No	No	0		No	Man	2001	20	Medical student	No		Yes	Médecine du sport	No	je ne sais pas	Wrong	0	Wrong	144	Correct	Je n'ai jamais été entraîné	None	On ne me l'a pas proposé	Yes	Respiration absente ou anormale (lente et laborieuse),Absence de pouls périphérique	2	Wrong	No	L'artère carotide	Correct	3-4 cm	Wrong	30:2	Correct	60-80 compressions par minute	Wrong	Oui	Correct	Aller chercher l'obstacle dans la bouche du patient	Wrong
124	2021-01-17 14:45:59	Yes	Yes	No	Yes	Yes	Yes	1	Yes	No	Man	2002	19	Medical student	No		Yes	Médecine du sport	No	Aucune idée	Wrong	0	Wrong	144	Correct	J'ai suivi un seul cours de réanimation	One BLS course		Yes	Absence de réponse à la stimulation verbale et tactile,Absence de pouls central	2	Wrong	No	L'artère carotide	Correct	5-6 cm	Correct	30:2	Correct	80-100 compression par minute	Wrong	Oui	Correct	Tenter une manoeuvre de Heimlich	Correct	Yes		Permis de conduire	3
125	2021-01-17 16:33:03	Yes	Yes	Yes	Yes	Yes	Yes	1	Yes	No	Woman	2001	20	Medical student	No		No		No	dépenses de santé actuelles	Wrong	0	Wrong	144	Correct	J'ai suivi un seul cours de réanimation	One BLS course		Yes	Absence de réponse à la stimulation verbale et tactile,Respiration absente ou anormale (lente et laborieuse)	3	Wrong	No	L'artère carotide	Correct	4-5 cm	Wrong	25:2	Wrong	80-100 compression par minute	Wrong	Oui	Correct	Tenter une manoeuvre de Heimlich	Correct	Yes			1
126	2021-01-17 16:56:13	Yes	Yes	Yes	Yes	No	No	0		No	Woman	2000	21	Medical student	No		Yes	Pédiatrie	No	Défibrillateur semi-automatique	Correct	0	Wrong	144	Correct	J'ai suivi un seul cours de réanimation	One BLS course		Yes	Absence de réponse à la stimulation verbale et tactile,Langage désorganisé (ou incohérent),Respiration absente ou anormale (lente et laborieuse)	2	Wrong	No	L'artère radiale	Wrong	4-5 cm	Wrong	30:1	Wrong	60-80 compressions par minute	Wrong	Oui	Correct	Tenter une manoeuvre de Heimlich	Correct
127	2021-01-17 17:12:57	Yes	No	No	No	No	No	0		No	Man	2001	20	Medical student	No		Yes	Médecine aiguë (anesthésie, urgence, soins intensifs)	Yes	Défibrillateur semi automatique	Correct	0	Wrong	144	Correct	J'ai suivi plusieurs cours de réanimation	More than one BLS course		Yes	Absence de réponse à la stimulation verbale et tactile,Respiration absente ou anormale (lente et laborieuse),Absence de pouls périphérique,Absence de pouls central	2	Wrong	No	L'artère carotide	Correct	5-6 cm	Correct	30:2	Correct	100-120 compressions par minute	Correct	Oui	Correct	Tenter une manoeuvre de Heimlich	Correct
128	2021-01-17 22:59:31	Yes	Yes	Yes	Yes	No	No	0		No	Man	2002	19	Medical student	No		Yes	Chirurgie	No	ne sait pas	Wrong	0	Wrong	112	Correct	Je n'ai jamais été entraîné	None	On ne me l'a pas proposé	Yes	Absence de réponse à la stimulation verbale et tactile,Respiration absente ou anormale (lente et laborieuse),Absence de pouls périphérique,Absence de pouls central	2	Wrong	No	L'artère radiale	Wrong	3-4 cm	Wrong	30:2	Correct	80-100 compression par minute	Wrong	Oui	Correct	Tenter une manoeuvre de Heimlich	Correct
129	2021-01-18 06:55:02	Yes	Yes	Yes	Yes	Yes	Yes	1	Yes	No	Man	2002	19	Medical student	No		No		No	Je ne sais pas	Wrong	0	Wrong	144	Correct	J'ai suivi un seul cours de réanimation	One BLS course		Yes	Absence de réponse à la stimulation verbale et tactile,Langage désorganisé (ou incohérent),Respiration absente ou anormale (lente et laborieuse),Absence de pouls périphérique,Absence de pouls central	2	Wrong	No	L'artère radiale	Wrong	3-4 cm	Wrong	30:1	Wrong	80-100 compression par minute	Wrong	Oui	Correct	Tenter une manoeuvre de Heimlich	Correct	Yes		Autre	2
130	2021-01-18 07:52:11	Yes	Yes	No	No	No	No	0		No	Woman	2001	20	Medical student	No		Yes	Gynécologie-obstétrique	No	0000	Wrong	0	Wrong	144	Correct	Je n'ai jamais été entraîné	None	On ne me l'a pas proposé	Yes	Absence de réponse à la stimulation verbale et tactile,Respiration absente ou anormale (lente et laborieuse),Absence de pouls périphérique,Absence de pouls central	2	Wrong	No	L'artère carotide	Correct	4-5 cm	Wrong	25:2	Wrong	100-120 compressions par minute	Correct	Je ne sais pas	Wrong	Tenter une manoeuvre de Heimlich	Correct
131	2021-01-18 08:25:40	Yes	Yes	Yes	Yes	Yes	Yes	1	Yes	Yes	Woman	2002	19	Medical student	No		Yes	Médecine aiguë (anesthésie, urgence, soins intensifs)	Yes	Défibrillateur semi-automatique	Correct	0	Wrong	144	Correct	J'ai suivi un seul cours de réanimation	One BLS course		Yes	Absence de réponse à la stimulation verbale et tactile,Absence de pouls périphérique,Absence de pouls central	1	Wrong	No	L'artère carotide	Correct	4-5 cm	Wrong	30:2	Correct	80-100 compression par minute	Wrong	Oui	Correct	Tenter une manoeuvre de Heimlich	Correct	Yes		Autre	3
132	2021-01-19 13:13:33	Yes	Yes	No	No	No	No	0		No	Woman	1999	22	Medical student	No		Yes	Médecine aiguë (anesthésie, urgence, soins intensifs)	Yes	Défibrillateur semi automatique	Correct	0	Wrong	144	Correct	J'ai suivi plusieurs cours de réanimation	More than one BLS course		Yes	Absence de réponse à la stimulation verbale et tactile,Respiration absente ou anormale (lente et laborieuse)	4	Wrong	No	L'artère carotide	Correct	5-6 cm	Correct	30:2	Correct	100-120 compressions par minute	Correct	Oui	Correct	Tenter une manoeuvre de Heimlich	Correct
133	2021-01-19 14:50:36	Yes	Yes	Yes	No	No	No	0		No	Woman	1999	22	Medical student	No		No		No	je ne sais pas	Wrong	0	Wrong	144	Correct	Je n'ai jamais été entraîné	None	On ne me l'a pas proposé	Yes	Absence de réponse à la stimulation verbale et tactile,Langage désorganisé (ou incohérent),Respiration absente ou anormale (lente et laborieuse)	2	Wrong	No	L'artère carotide	Correct	5-6 cm	Correct	30:2	Correct	100-120 compressions par minute	Correct	Oui	Correct	Commencer une réanimation cardio-pulmonaire	Wrong
134	2021-01-19 20:07:37	Yes	Yes	Yes	Yes	Yes	No	0		No	Woman	2001	20	Medical student	No		No		No	défibrillateur semi automatique	Correct	0	Wrong	144	Correct	J'ai suivi un seul cours de réanimation	One BLS course		Yes	Absence de réponse à la stimulation verbale et tactile,Respiration absente ou anormale (lente et laborieuse)	2	Wrong	No	L'artère carotide	Correct	4-5 cm	Wrong	30:2	Correct	120-140 compressions par minute	Wrong	Je ne sais pas	Wrong	Tenter une manoeuvre de Heimlich	Correct
135	2021-01-20 15:04:09	Yes	Yes	Yes	Yes	Yes	Yes	1	No	No	Woman	1999	22	Medical student	No		Yes	Pédiatrie	No	0000	Wrong	0	Wrong	144	Correct	J'ai suivi un seul cours de réanimation	One BLS course		Yes	Absence de réponse à la stimulation verbale et tactile,Respiration absente ou anormale (lente et laborieuse),Absence de pouls périphérique,Absence de pouls central	2	Wrong	No	L'artère carotide	Correct	4-5 cm	Wrong	15:2	Wrong	120-140 compressions par minute	Wrong	Oui	Correct	Tenter une manoeuvre de Heimlich	Correct	Yes		Permis de conduire,Samaritains	3
136	2021-01-20 16:00:15	Yes	Yes	No	No	No	No	0		No	Woman	2001	20	Medical student	No		No	Gynécologie-obstétrique	No	Je ne sais pas	Wrong	0	Wrong	144	Correct	Je n'ai jamais été entraîné	None	On ne me l'a pas proposé	Yes	Absence de réponse à la stimulation verbale et tactile,Respiration absente ou anormale (lente et laborieuse),Absence de pouls périphérique,Absence de pouls central	2	Wrong	No	L'artère radiale	Wrong	3-4 cm	Wrong	25:2	Wrong	60-80 compressions par minute	Wrong	Oui	Correct	Tenter une manoeuvre de Heimlich	Correct
137	2021-01-20 22:11:05	Yes	Yes	Yes	No	No	No	0		No	Man	2001	20	Medical student	No		Yes	Neurosciences cliniques (neurologie, ophtalmologie, etc.)	No	je ne sais pas	Wrong	0	Wrong	144	Correct	Je n'ai jamais été entraîné	None	On ne me l'a pas proposé	Yes	Absence de réponse à la stimulation verbale et tactile,Langage désorganisé (ou incohérent),Absence de pouls périphérique,Absence de pouls central	2	Wrong	No	L'artère radiale	Wrong	4-5 cm	Wrong	25:2	Wrong	80-100 compression par minute	Wrong	Oui	Correct	Aller chercher l'obstacle dans la bouche du patient	Wrong
138	2021-01-21 09:15:32	Yes	Yes	Yes	Yes	No	No	0		No	Man	2002	19	Medical student	No		Yes	Chirurgie	No	Défibrillateur semi automatique	Correct	0	Wrong	112	Correct	J'ai suivi un seul cours de réanimation	One BLS course		Yes	Respiration absente ou anormale (lente et laborieuse),Absence de pouls périphérique,Absence de pouls central	2	Wrong	No	L'artère carotide	Correct	3-4 cm	Wrong	25:2	Wrong	60-80 compressions par minute	Wrong	Je ne sais pas	Wrong	Tenter une manoeuvre de Heimlich	Correct
139	2021-01-21 13:08:40	Yes	Yes	Yes	Yes	Yes	Yes	1	Yes	Yes	Woman	2002	19	Medical student	No		Yes	Chirurgie	No	?	Wrong	0	Wrong	115	Wrong	Je n'ai jamais été entraîné	None	On ne me l'a pas proposé,Mon emploi du temps est trop chargé,La formation est trop coûteuse	Yes	Langage désorganisé (ou incohérent),Respiration absente ou anormale (lente et laborieuse),Absence de pouls périphérique,Absence de pouls central	4	Wrong	No	L'artère carotide	Correct	5-6 cm	Correct	30:1	Wrong	60-80 compressions par minute	Wrong	Oui	Correct	Tenter une manoeuvre de Heimlich	Correct	Yes	C’était vraiment super interessant et enrichissant !!! Et c’était vraiment bien de pouvoir faire un peu de pratique		2
140	2021-01-21 17:54:37	Yes	No	No	No	No	No	0		No	Woman	2000	21	Medical student	No		No		No	défibrillateur	Correct	0	Wrong	144	Correct	Je n'ai jamais été entraîné	None	On ne me l'a pas proposé	Yes	Absence de réponse à la stimulation verbale et tactile,Langage désorganisé (ou incohérent),Absence de pouls périphérique,Absence de pouls central	1	Wrong	No	L'artère carotide	Correct	2-3 cm	Wrong	25:2	Wrong	60-80 compressions par minute	Wrong	Oui	Correct	Tenter une manoeuvre de Heimlich	Correct
141	2021-01-21 18:03:38	Yes	Yes	Yes	Yes	No	No	0		No	Woman	1998	23	Medical student	No		Yes	Chirurgie	No	Je ne sais pas	Wrong	0	Wrong	144	Correct	J'ai suivi un seul cours de réanimation	One BLS course		Yes	Absence de réponse à la stimulation verbale et tactile,Respiration absente ou anormale (lente et laborieuse),Absence de pouls central	2	Wrong	No	L'artère carotide	Correct	6-7 cm	Wrong	30:2	Correct	100-120 compressions par minute	Correct	Oui	Correct	Tenter une manoeuvre de Heimlich	Correct
142	2021-01-22 07:09:48	Yes	Yes	Yes	Yes	Yes	Yes	1	Yes	No	Woman	2001	20	Medical student	No		No		No	défibrillateur semi-automatique	Correct	0	Wrong	144	Correct	J'ai suivi un seul cours de réanimation	One BLS course		Yes	Respiration absente ou anormale (lente et laborieuse),Absence de pouls périphérique,Absence de pouls central	2	Wrong	No	L'artère carotide	Correct	3-4 cm	Wrong	30:2	Correct	100-120 compressions par minute	Correct	Oui	Correct	Tenter une manoeuvre de Heimlich	Correct	Yes		Permis de conduire,Samaritains	3
143	2021-01-22 07:14:59	Yes	Yes	Yes	Yes	Yes	Yes	1	Yes	Yes	Woman	2001	20	Medical student	No		No		No	défibrillateur semi automatique	Correct	0	Wrong	144	Correct	J'ai suivi plusieurs cours de réanimation	More than one BLS course		Yes	Absence de réponse à la stimulation verbale et tactile,Respiration absente ou anormale (lente et laborieuse)	4	Wrong	No	L'artère carotide	Correct	5-6 cm	Correct	30:2	Correct	100-120 compressions par minute	Correct	Oui	Correct	Tenter une manoeuvre de Heimlich	Correct	Yes		Samaritains	2
144	2021-01-22 08:56:22	Yes	No	No	No	No	No	0		No	Woman	2002	19	Medical student	No		Yes	Chirurgie	No	défibrillateur semi-automatique	Correct	0	Wrong	118	Wrong	J'ai suivi un seul cours de réanimation	One BLS course		Yes	Absence de réponse à la stimulation verbale et tactile,Respiration absente ou anormale (lente et laborieuse),Absence de pouls central	2	Wrong	No	L'artère carotide	Correct	5-6 cm	Correct	15:2	Wrong	60-80 compressions par minute	Wrong	Oui	Correct	Tenter une manoeuvre de Heimlich	Correct
145	2021-01-22 09:06:16	Yes	No	No	No	No	No	0		No	Man	1998	23	Medical student	No		No		No	Défibrillateur semi-automatique	Correct	0	Wrong	144	Correct	Je n'ai jamais été entraîné	None	On ne me l'a pas proposé	Yes	Absence de réponse à la stimulation verbale et tactile,Respiration absente ou anormale (lente et laborieuse),Absence de pouls périphérique,Absence de pouls central	2	Wrong	No	L'artère carotide	Correct	5-6 cm	Correct	30:2	Correct	100-120 compressions par minute	Correct	Je ne sais pas	Wrong	Tenter une manoeuvre de Heimlich	Correct
146	2021-01-22 09:38:52	Yes	Yes	Yes	Yes	Yes	Yes	1	Yes	Yes	Woman	2001	20	Medical student	No		Yes	Gynécologie-obstétrique	No	0000	Wrong	0	Wrong	144	Correct	J'ai suivi plusieurs cours de réanimation	More than one BLS course		Yes	Absence de réponse à la stimulation verbale et tactile,Respiration absente ou anormale (lente et laborieuse),Absence de pouls central	4	Wrong	No	L'artère carotide	Correct	3-4 cm	Wrong	30:2	Correct	60-80 compressions par minute	Wrong	Oui	Correct	Tenter une manoeuvre de Heimlich	Correct	Yes		Permis de conduire,Samaritains,Ecole	3
147	2021-01-22 16:32:32	Yes	Yes	Yes	Yes	Yes	Yes	1	Yes	No	Woman	2000	21	Medical student	No		Yes	Médecine interne (ou autre sous-spécialité hormis la cardiologie: pneumologie, néphrologie, etc.)	No	C'est un type de défibrillateur.	Correct	0	Wrong	144	Correct	J'ai suivi un seul cours de réanimation	One BLS course		Yes	Absence de réponse à la stimulation verbale et tactile,Respiration absente ou anormale (lente et laborieuse),Absence de pouls périphérique	2	Wrong	No	L'artère radiale	Wrong	3-4 cm	Wrong	30:2	Correct	80-100 compression par minute	Wrong	Oui	Correct	Tenter une manoeuvre de Heimlich	Correct	Yes		Samaritains,Brevet Base Pool	2
148	2021-01-22 19:17:58	Yes	Yes	Yes	Yes	Yes	Yes	1	Yes	Yes	Man	1996	25	Medical student	No		Yes	Médecine aiguë (anesthésie, urgence, soins intensifs)	Yes	Défibrilateur semi Automatique	Correct	2020	Correct	144	Correct	J'ai suivi plusieurs cours de réanimation	More than one BLS course		Yes	Respiration absente ou anormale (lente et laborieuse),Absence de pouls périphérique,Absence de pouls central	1	Wrong	No	L'artère radiale	Wrong	5-6 cm	Correct	30:2	Correct	100-120 compressions par minute	Correct	Oui	Correct	Tenter une manoeuvre de Heimlich	Correct	Yes	Super formation qui devrais être obligatoire pour tous, Estelle à été une très bonne formatrice, du coup que du positif !	Sapeur pompier volontaire	5
149	2021-01-22 21:29:13	Yes	Yes	Yes	Yes	No	No	0		No	Woman	2004	17	Medical student	No		No		No	Défibrillateur Automatique	Correct	0	Wrong	144	Correct	Je n'ai jamais été entraîné	None	On ne me l'a pas proposé	Yes	Absence de réponse à la stimulation verbale et tactile,Absence de pouls périphérique,Absence de pouls central	1	Wrong	No	L'artère carotide	Correct	3-4 cm	Wrong	30:2	Correct	80-100 compression par minute	Wrong	Je ne sais pas	Wrong	Tenter une manoeuvre de Heimlich	Correct
150	2021-01-23 18:44:55	Yes	Yes	Yes	No	No	No	0		No	Woman	2001	20	Medical student	No		Yes	Chirurgie Pédiatrique	No	Défibrillateur S A	Correct	0	Wrong	114	Wrong	Je n'ai jamais été entraîné	None	On ne me l'a pas proposé	Yes	Langage désorganisé (ou incohérent),Respiration absente ou anormale (lente et laborieuse)	2	Wrong	No	L'artère carotide	Correct	5-6 cm	Correct	30:2	Correct	80-100 compression par minute	Wrong	Non	Wrong	Tenter une manoeuvre de Heimlich	Correct
151	2021-01-24 09:12:47	Yes	Yes	Yes	Yes	Yes	Yes	1	Yes	No	Man	2002	19	Medical student	No		No	Cardiologie	No	?	Wrong	0	Wrong	114	Wrong	J'ai suivi un seul cours de réanimation	One BLS course		Yes	Absence de réponse à la stimulation verbale et tactile,Respiration absente ou anormale (lente et laborieuse),Absence de pouls périphérique,Absence de pouls central	2	Wrong	No	L'artère carotide	Correct	5-6 cm	Correct	30:2	Correct	100-120 compressions par minute	Correct	Oui	Correct	Tenter une manoeuvre de Heimlich	Correct	Yes		Permis de conduire,Samaritains	2
152	2021-01-24 11:46:18	Yes	Yes	No	Yes	Yes	Yes	1	Yes	No	Woman	2002	19	Medical student	No		No		No	défibrillateur semi-automatique	Correct	0	Wrong	112	Correct	Je n'ai jamais été entraîné	None	On ne me l'a pas proposé	Yes	Respiration absente ou anormale (lente et laborieuse),Absence de pouls périphérique,Absence de pouls central	3	Wrong	No	L'artère carotide	Correct	4-5 cm	Wrong	30:2	Correct	100-120 compressions par minute	Correct	Oui	Correct	Tenter une manoeuvre de Heimlich	Correct	Yes			1
153	2021-01-26 14:34:25	Yes	No	No	No	No	No	0		No	Man	2000	21	Medical student	No		Yes	Neurosciences cliniques (neurologie, ophtalmologie, etc.),Neurologie et psychiatrie	No	Donneur d'anticorps spécifiques	Wrong	0	Wrong	144	Correct	J'ai suivi un seul cours de réanimation	One BLS course		Yes	Absence de pouls périphérique	1	Wrong	No	L'artère carotide	Correct	4-5 cm	Wrong	15:2	Wrong	100-120 compressions par minute	Correct	Oui	Correct	Tenter une manoeuvre de Heimlich	Correct
154	2021-02-03 13:37:36	Yes	Yes	Yes	Yes	Yes	Yes	1	Yes	No	Woman	2000	21	Medical student	No		No		No	Défibrillateur semi-automatique	Correct	0	Wrong	144	Correct	J'ai suivi un seul cours de réanimation	One BLS course		Yes	Absence de réponse à la stimulation verbale et tactile,Respiration absente ou anormale (lente et laborieuse),Absence de pouls périphérique,Absence de pouls central	2	Wrong	No	L'artère carotide	Correct	6-7 cm	Wrong	30:2	Correct	100-120 compressions par minute	Correct	Je ne sais pas	Wrong	Tenter une manoeuvre de Heimlich	Correct	Yes	J'ai beaucoup apprécié cette formation, mais je trouve qu'elle aurait pu durer plus longtemps. Nous aurions pu un peu plus pratiquer tous les gestes que nous avons appris.		2
155	2021-02-04 16:45:45	Yes	No	No	No	No	No	0		No	Woman	1996	25	Medical student	No		Yes	Médecine aiguë (anesthésie, urgence, soins intensifs)	Yes	Aucune idée	Wrong	0	Wrong	144 ou 112	Correct	J'ai suivi plusieurs cours de réanimation	More than one BLS course		Yes	Absence de réponse à la stimulation verbale et tactile,Respiration absente ou anormale (lente et laborieuse),Absence de pouls central	1	Wrong	No	L'artère carotide	Correct	3-4 cm	Wrong	30:2	Correct	100-120 compressions par minute	Correct	Oui	Correct	Tenter une manoeuvre de Heimlich	Correct
156	2021-02-22 12:37:58	Yes	No	No	No	No	No	0		No	Woman	1996	25	Dental student	No		No		No	je ne sais pas	Wrong	0	Wrong	144	Correct	Je n'ai jamais été entraîné	None	On ne me l'a pas proposé	Yes	Absence de réponse à la stimulation verbale et tactile,Respiration absente ou anormale (lente et laborieuse),Absence de pouls périphérique	2	Wrong	No	L'artère radiale	Wrong	5-6 cm	Correct	25:2	Wrong	80-100 compression par minute	Wrong	Oui	Correct	Tenter une manoeuvre de Heimlich	Correct
157	2021-02-24 13:02:37	Yes	No	No	No	No	No	0		No	Woman	2002	19	Medical student	No		Yes	Médecine aiguë (anesthésie, urgence, soins intensifs)	Yes	défibrillateur semi-automatique	Correct	0	Wrong	144	Correct	Je n'ai jamais été entraîné	None	On ne me l'a pas proposé	Yes	Absence de réponse à la stimulation verbale et tactile,Respiration absente ou anormale (lente et laborieuse),Absence de pouls périphérique,Absence de pouls central	2	Wrong	No	L'artère carotide	Correct	5-6 cm	Correct	30:2	Correct	100-120 compressions par minute	Correct	Oui	Correct	Tenter une manoeuvre de Heimlich	Correct
158	2021-03-08 12:43:31	Yes	No	No	No	No	No	0		No	Man	1998	23	Medical student	No		No	Chirurgie	No	?	Wrong	0	Wrong	144	Correct	J'ai suivi un seul cours de réanimation	One BLS course		Yes	Absence de pouls central	2	Wrong	No	L'artère radiale	Wrong	4-5 cm	Wrong	30:2	Correct	60-80 compressions par minute	Wrong	Oui	Correct	Aller chercher l'obstacle dans la bouche du patient	Wrong
159	2021-03-10 10:37:44	Yes	No	No	No	No	No	0		No	Woman	2001	20	Medical student	No		Yes	Médecine aiguë (anesthésie, urgence, soins intensifs)	Yes	défibrillateur semi-automatique	Correct	0	Wrong	144	Correct	J'ai suivi un seul cours de réanimation	One BLS course		Yes	Respiration absente ou anormale (lente et laborieuse),Absence de pouls périphérique,Absence de pouls central	2	Wrong	No	L'artère carotide	Correct	5-6 cm	Correct	30:2	Correct	60-80 compressions par minute	Wrong	Non	Wrong	Tenter une manoeuvre de Heimlich	Correct
160	2021-03-10 10:39:51	Yes	No	No	No	No	No	0		No	Woman	2002	19	Medical student	No		Yes	Médecine aiguë (anesthésie, urgence, soins intensifs)	Yes	défibrillateur semi automatique	Correct	0	Wrong	144	Correct	J'ai suivi un seul cours de réanimation	One BLS course		Yes	Respiration absente ou anormale (lente et laborieuse),Absence de pouls périphérique,Absence de pouls central	2	Wrong	No	L'artère carotide	Correct	5-6 cm	Correct	30:2	Correct	60-80 compressions par minute	Wrong	Non	Wrong	Tenter une manoeuvre de Heimlich	Correct
161	2021-03-15 09:47:22	Yes	No	No	No	No	No	0		No	Woman	1997	24	Medical student	No		No		No	?	Wrong	0	Wrong	114	Wrong	Je n'ai jamais été entraîné	None	On ne me l'a pas proposé	Yes	Absence de réponse à la stimulation verbale et tactile	1	Wrong	No	L'artère carotide	Correct	5-6 cm	Correct	30:2	Correct	60-80 compressions par minute	Wrong	Oui	Correct	Aller chercher l'obstacle dans la bouche du patient	Wrong
162	2021-04-15 08:19:46	Yes	Yes	Yes	Yes	Yes	Yes	1	Yes	Yes	Woman	1998	23	Dental student	No		No		No	aucune idée	Wrong	2021	Wrong	144	Correct	J'ai suivi un seul cours de réanimation	One BLS course		Yes	Absence de réponse à la stimulation verbale et tactile,Respiration absente ou anormale (lente et laborieuse),Absence de pouls périphérique,Absence de pouls central	2	Wrong	No	L'artère carotide	Correct	4-5 cm	Wrong	30:2	Correct	80-100 compression par minute	Wrong	Oui	Correct	Aller chercher l'obstacle dans la bouche du patient	Wrong	Yes		Samaritains	3
[truncated: 37 more columns]
